# Supplementary material for: Investigation of benzylisoquinoline alkaloid biosynthetic pathway and its transcriptional regulation in lotus
Source: Hortic Res. 2018 Jun 1;5:29. doi: 10.1038/s41438-018-0035-0 (PMC5981371; doi:10.1038/s41438-018-0035-0)
Supplement: Supplementary file 3 — Supplementary data 2 [file 41438_2018_35_MOESM3_ESM.xlsx]

## Sheet: Sheet1
Supplementary data 2： The list of 484 genes commonly differentially expressed between two-paired leaf samples, LM_S4 vs LM_S1 and LM_S4 vs WD_S4.
Gene_id	chromosome	start	end	length	molecular_function_description	KEGG AnnotInfo	Blast swiss prot
104585572	NW_010729214.1	362442	363208	676	--	hypothetical protein	-//-
104585636	NW_010729215.1	1221248	1223548	1443	molecular_function//oxidoreductase activity, acting on CH-OH group of donors//catalytic activity//steroid dehydrogenase activity, acting on the CH-OH group of donors, NAD or NADP as acceptor//oxidoreductase activity//3-beta-hydroxy-delta5-steroid dehydrogenase activity//binding//coenzyme binding//oxidoreductase activity, acting on the CH-OH group of donors, NAD or NADP as acceptor//cofactor bindi…	Rossmann-fold NAD(P)-binding domain-containing protein	sp|Q500U8|TKPR1_ARATH Tetraketide alpha-pyrone reductase 1 OS=Arabidopsis thaliana GN=TKPR1 PE=1 SV=1//1.2812e-34
104585718	NW_010729217.1	247318	274917	2746	transferase activity, transferring phosphorus-containing groups//molecular_function//heterocyclic compound binding//catalytic activity//small molecule binding//nucleoside phosphate binding//nucleoside binding//carbohydrate derivative binding//purine ribonucleoside binding//adenyl ribonucleotide binding//nucleotide binding//ribonucleotide binding//ATP binding//ribonucleoside binding//binding//orga…	G-type lectin S-receptor-like serine/threonine-protein kinase	sp|Q9ZT07|RKS1_ARATH G-type lectin S-receptor-like serine/threonine-protein kinase RKS1 OS=Arabidopsis thaliana GN=RKS1 PE=3 SV=3//0
104585729	NW_010729217.1	714598	717747	1881	magnesium ion binding//terpene synthase activity//carbon-oxygen lyase activity//ion binding//metal ion binding//molecular_function//catalytic activity//carbon-oxygen lyase activity, acting on phosphates//binding//cation binding//lyase activity	TPS21; alpha-humulene/(-)-(E)-beta-caryophyllene synthase; K14184 alpha-humulene/beta-caryophyllene synthase [EC:4.2.3.104 4.2.3.57]	sp|Q6Q3H3|TPSGD_VITVI (-)-germacrene D synthase OS=Vitis vinifera GN=VIT_19s0014g04930 PE=1 SV=1//0
104585751	NW_010729217.1	1399871	1400822	824	binding//organic cyclic compound binding//heterocyclic compound binding//molecular_function//DNA binding//sequence-specific DNA binding//nucleic acid binding	RAT5; histone H2A 1; K11251 histone H2A	sp|Q43312|H2A7_WHEAT Protein H2A.7 OS=Triticum aestivum GN=H2A-4 PE=2 SV=3//3.60983e-48
104585767	NW_010729218.1	10319	15384	2497	hydrolase activity, acting on glycosyl bonds//hydrolase activity, acting on ester bonds//carbon-oxygen lyase activity//DNA binding//nuclease activity//DNA N-glycosylase activity//hydrolase activity//endonuclease activity//nucleic acid binding//endodeoxyribonuclease activity//lyase activity//organic cyclic compound binding//binding//oxidized base lesion DNA N-glycosylase activity//DNA-(apurinic or…	DMR6; putative 2OG-Fe(II) oxygenase	sp|D4N501|DIOX2_PAPSO Probable 2-oxoglutarate/Fe(II)-dependent dioxygenase OS=Papaver somniferum GN=DIOX2 PE=2 SV=1//5.28829e-09
104585837	NW_010729219.1	1077659	1080392	1097	structural constituent of ribosome//transferase activity//hydrolase activity, acting on ester bonds//ion binding//structural molecule activity//magnesium ion binding//hydrolase activity//phosphoric ester hydrolase activity//DNA-directed RNA polymerase activity//hydrolase activity, acting on acid anhydrides//protein binding//cation binding//binding//RNA polymerase activity//phosphatase activity//c…	ATSDI1; protein SULPHUR DEFICIENCY-INDUCED 1	sp|Q8GXU5|SDI1_ARATH Protein SULFUR DEFICIENCY-INDUCED 1 OS=Arabidopsis thaliana GN=SDI1 PE=2 SV=1//5.13111e-131
104585967	NW_010729077.1	10073092	10075935	1179	--	hypothetical protein	sp|B9HMP5|CSPLD_POPTR CASP-like protein 1D1 OS=Populus trichocarpa GN=POPTRDRAFT_820933 PE=3 SV=2//1.02732e-57
104586094	NW_010729225.1	1142971	1148720	1628	transferase activity, transferring acyl groups//molecular_function//catalytic activity//transferase activity, transferring acyl groups other than amino-acyl groups//transferase activity	omega-hydroxypalmitate O-feruloyl transferase; K15400 omega-hydroxypalmitate O-feruloyl transferase [EC:2.3.1.188]	sp|Q94CD1|HHT1_ARATH Omega-hydroxypalmitate O-feruloyl transferase OS=Arabidopsis thaliana GN=HHT1 PE=1 SV=1//5.44731e-67
104586222	NW_010729228.1	137408	146805	4388	cellulose synthase activity//Ras GTPase binding//enzyme binding//ion binding//UDP-glycosyltransferase activity//GTPase binding//transferase activity//cellulose synthase (UDP-forming) activity//molecular_function//metal ion binding//iron ion binding//glucosyltransferase activity//catalytic activity//Rab GTPase binding//UDP-glucosyltransferase activity//transferase activity, transferring glycosyl g…	CESA6; cellulose synthase A catalytic subunit 6 [UDP-forming]; K10999 cellulose synthase A [EC:2.4.1.12]	sp|Q94JQ6|CESA6_ARATH Cellulose synthase A catalytic subunit 6 [UDP-forming] OS=Arabidopsis thaliana GN=CESA6 PE=1 SV=2//0
104586226	NW_010729228.1	230257	236843	4539	transition metal ion binding//cation binding//transferase activity, transferring hexosyl groups//binding//oxidoreductase activity//transferase activity, transferring glycosyl groups//oxidoreductase activity, acting on CH-OH group of donors//precorrin-2 dehydrogenase activity//catalytic activity//metal ion binding//zinc ion binding//oxidoreductase activity, acting on the CH-CH group of donors//mol…	CAD9; putative cinnamyl alcohol dehydrogenase 9; K00083 cinnamyl-alcohol dehydrogenase [EC:1.1.1.195]	sp|O82515|MTDH_MEDSA Probable mannitol dehydrogenase OS=Medicago sativa GN=CAD1 PE=1 SV=1//2.54034e-06
104586249	NW_010729228.1	1089268	1090012	745	DNA binding//nucleic acid binding//sequence-specific DNA binding//binding//organic cyclic compound binding//heterocyclic compound binding//molecular_function	histone H3; K11253 histone H3	sp|P68428|H32_WHEAT Histone H3.2 OS=Triticum aestivum PE=1 SV=2//1.44142e-76
104586259	NW_010729228.1	1290747	1293468	2062	organic cyclic compound binding//binding//lyase activity//molecular_function//catalytic activity//heterocyclic compound binding//pyridoxal phosphate binding//cofactor binding//ion binding//anion binding//carbon-carbon lyase activity//carboxy-lyase activity	emb1075; serine decarboxylase 1; K01590 histidine decarboxylase [EC:4.1.1.22]	sp|Q6ESZ9|SDC1_ORYSJ Serine decarboxylase 1 OS=Oryza sativa subsp. japonica GN=SDC1 PE=3 SV=1//0
104586285	NW_010729229.1	635106	636624	1102	--	hypothetical protein	sp|Q91VC0|DCTP1_RAT dCTP pyrophosphatase 1 OS=Rattus norvegicus GN=Dctpp1 PE=2 SV=1//1.81571e-22
104586483	NW_010729233.1	868398	878348	1780	acylglycerol O-acyltransferase activity//diacylglycerol O-acyltransferase activity//transferase activity, transferring acyl groups other than amino-acyl groups//transferase activity//O-acyltransferase activity//transferase activity, transferring acyl groups//molecular_function//catalytic activity	bifunctional wax ester synthase/diacylglycerol acyltransferase	sp|Q93ZR6|WSD1_ARATH O-acyltransferase WSD1 OS=Arabidopsis thaliana GN=WSD1 PE=2 SV=1//9.26434e-36
104586583	NW_010729235.1	1217341	1223910	1248	--	ACD32.1; alpha-crystallin domain 32.1	sp|Q4UKR8|HSPC2_RICFE Small heat shock protein C2 OS=Rickettsia felis (strain ATCC VR-1525 / URRWXCal2) GN=hspC2 PE=3 SV=1//1.73604e-11
104586586	NW_010729235.1	1268678	1271872	1620	transporter activity//molecular_function	NIP1;2; NOD26-like intrinsic protein 1;2; K09874 aquaporin NIP	sp|Q40746|NIP11_ORYSJ Aquaporin NIP1-1 OS=Oryza sativa subsp. japonica GN=NIP1-1 PE=2 SV=1//7.06521e-104
104586630	NW_010729236.1	529790	535557	3769	nucleoside phosphate binding//small molecule binding//catalytic activity//heterocyclic compound binding//oxidoreductase activity, acting on CH-OH group of donors//molecular_function//oxidoreductase activity, acting on paired donors, with incorporation or reduction of molecular oxygen//organic cyclic compound binding//binding//nucleotide binding//oxidoreductase activity//flavin adenine dinucleotid…	HTH; embryo sac development arrest 17; K15403 fatty acid omega-hydroxy dehydrogenase [EC:1.1.-.-]	sp|Q9S746|HTH_ARATH Protein HOTHEAD OS=Arabidopsis thaliana GN=HTH PE=1 SV=1//5.04236e-40
104586720	NW_010729077.1	5249149	5253764	1443	metal ion binding//molecular_function//transition metal ion binding//binding//cation binding//copper ion binding//ion binding//electron carrier activity	plastocyanin-like domain-containing protein / putative mavicyanin	sp|P00302|STEL_TOXVR Stellacyanin OS=Toxicodendron vernicifluum PE=1 SV=1//6.23644e-11
104586748	NW_010729238.1	493948	499152	3462	oxidoreductase activity//catalytic activity//dioxygenase activity//molecular_function//oxidoreductase activity, acting on single donors with incorporation of molecular oxygen, incorporation of two atoms of oxygen//structural molecule activity//cysteamine dioxygenase activity//oxidoreductase activity, acting on single donors with incorporation of molecular oxygen	hypothetical protein; K10712 cysteamine dioxygenase [EC:1.13.11.19]	sp|Q8LGJ5|PCO2_ARATH Plant cysteine oxidase 2 OS=Arabidopsis thaliana GN=PCO2 PE=1 SV=1//1.38757e-07
104586772	NW_010729238.1	978948	980923	1710	purine ribonucleoside triphosphate binding//hydrolase activity//purine nucleoside binding//guanyl nucleotide binding//anion binding//ion binding//guanyl ribonucleotide binding//purine nucleotide binding//GTP binding//hydrolase activity, acting on acid anhydrides, in phosphorus-containing anhydrides//purine ribonucleotide binding//nucleoside phosphate binding//small molecule binding//catalytic act…	TUA2; tubulin alpha-2 chain; K07374 tubulin alpha	sp|Q6VAG0|TBA2_GOSHI Tubulin alpha-2 chain OS=Gossypium hirsutum PE=2 SV=1//0
104586797	NW_010729239.1	85237	95117	1873	metal ion binding//zinc ion binding//molecular_function//catalytic activity//oxidoreductase activity//transition metal ion binding//binding//cation binding//ion binding	zinc-binding dehydrogenase family protein; K08070 2-alkenal reductase [EC:1.3.1.74]	sp|Q9SLN8|DBR_TOBAC 2-alkenal reductase (NADP(+)-dependent) OS=Nicotiana tabacum GN=DBR PE=1 SV=1//1.17776e-178
104586847	NW_010729240.1	46588	48123	1188	catalytic activity//nucleotidyltransferase activity//molecular_function//transferase activity, transferring phosphorus-containing groups//transferase activity, transferring glycosyl groups//RNA-directed DNA polymerase activity//transferase activity//DNA polymerase activity	putative nucleotide-diphospho-sugar transferase	sp|Q9XIP8|CDI_ARATH Protein CDI OS=Arabidopsis thaliana GN=CDI PE=2 SV=1//6.11372e-141
104586986	NW_010729243.1	109818	110849	1032	zinc ion binding//metal ion binding//molecular_function//transition metal ion binding//cation binding//binding//ion binding	hypothetical protein	-//-
104587064	NW_010729244.1	1057908	1090199	5016	carbon-nitrogen ligase activity, with glutamine as amido-N-donor//protein binding//binding//small GTPase binding//catalytic activity//ligase activity//diacylglycerol kinase activity//transferase activity, transferring phosphorus-containing groups//molecular_function//GTPase binding//transferase activity//Ras GTPase binding//ligase activity, forming carbon-nitrogen bonds//enzyme binding//kinase ac…	FAAH; fatty acid amide hydrolase	sp|Q7XJJ7|FAAH_ARATH Fatty acid amide hydrolase OS=Arabidopsis thaliana GN=FAAH PE=1 SV=1//2.05916e-07
104587155	NW_010729246.1	653993	655778	1163	--	aluminum induced protein with YGL and LRDR motifs	sp|P24805|TSJT1_TOBAC Stem-specific protein TSJT1 OS=Nicotiana tabacum GN=TSJT1 PE=2 SV=1//1.16862e-61
104587207	NW_010729247.1	426548	433401	8449	cofactor binding//ion binding//anion binding//hydrolase activity, acting on ester bonds//D-aminoacyl-tRNA deacylase activity//coenzyme binding//hydrolase activity//flavin adenine dinucleotide binding//oxidoreductase activity//nucleotide binding//binding//organic cyclic compound binding//carboxylic ester hydrolase activity//molecular_function//oxidoreductase activity, acting on paired donors, with…	AO; L-aspartate oxidase; K00278 L-aspartate oxidase [EC:1.4.3.16]	sp|Q94AY1|NADB_ARATH L-aspartate oxidase, chloroplastic OS=Arabidopsis thaliana GN=AO PE=1 SV=1//4.53054e-36
104587365	NW_010729078.1	626310	628473	2040	ion binding//cation binding//binding//transition metal ion binding//molecular_function//metal ion binding//zinc ion binding	sequence-specific DNA binding transcription factor	-//-
104587491	NW_010729252.1	997463	999087	1037	--	bifunctional inhibitor/lipid-transfer protein/seed storage 2S albumin superfamily protein	sp|O64864|YLS3_ARATH Protein YLS3 OS=Arabidopsis thaliana GN=YLS3 PE=2 SV=1//2.18342e-52
104587522	NW_010729253.1	904805	920550	1491	protein binding//binding//catalytic activity//molecular_function//transferase activity, transferring acyl groups//transferase activity//transferase activity, transferring acyl groups other than amino-acyl groups	HXXXD-type acyl-transferase-like protein	sp|Q9SVM9|CER26_ARATH Protein ECERIFERUM 26 OS=Arabidopsis thaliana GN=CER26 PE=2 SV=1//1.11726e-100
104587639	NW_010729256.1	552747	554137	1271	structural molecule activity//molecular_function//binding//protein binding	GSTU8; glutathione S-transferase TAU 8; K00799 glutathione S-transferase [EC:2.5.1.18]	sp|Q9FQA3|GST23_MAIZE Glutathione transferase GST 23 OS=Zea mays PE=2 SV=1//1.99348e-59
104587648	NW_010729256.1	800906	804618	1517	catalytic activity//molecular_function//hydrolase activity, acting on ester bonds//hydrolase activity	LTL1; Li-tolerant lipase 1	sp|Q8LB81|GDL79_ARATH GDSL esterase/lipase At5g33370 OS=Arabidopsis thaliana GN=At5g33370 PE=2 SV=1//0
104587674	NW_010729258.1	57933	59342	1410	--	basic secretory protein family protein	-//-
104587698	NW_010729258.1	1129888	1130343	456	ion binding//molecular_function//metal ion binding//catalytic activity//cation binding//binding	LHB1B1; light-harvesting chlorophyll protein complex II subunit B1; K08912 light-harvesting complex II chlorophyll a/b binding protein 1	sp|P10707|CB2D_SOLLC Chlorophyll a-b binding protein 1D (Fragment) OS=Solanum lycopersicum GN=CAB1D PE=3 SV=1//1.22033e-68
104587699	NW_010729258.1	1133144	1134143	1000	--	CAB1; chlorophyll A/B binding protein 1; K08912 light-harvesting complex II chlorophyll a/b binding protein 1	sp|P12333|CB2A_SPIOL Chlorophyll a-b binding protein, chloroplastic OS=Spinacia oleracea PE=1 SV=1//0
104587730	NW_010729074.1	6517275	6518129	855	molecular_function//transcription factor activity, sequence-specific DNA binding//catalytic activity//heterocyclic compound binding//nucleic acid binding transcription factor activity//organic cyclic compound binding//binding//nucleic acid binding//sequence-specific DNA binding//DNA binding//transposase activity	HB22; ZF-HD homeobox protein	sp|Q10DV5|ZHD11_ORYSJ Zinc-finger homeodomain protein 11 OS=Oryza sativa subsp. japonica GN=ZHD11 PE=3 SV=1//5.06773e-38
104587751	NW_010729260.1	362513	369214	2202	molecular_function//substrate-specific channel activity//calcium ion transmembrane transporter activity//ion channel activity//transporter activity//cation channel activity//channel activity//metal ion transmembrane transporter activity//calcium channel activity//substrate-specific transporter activity//inorganic cation transmembrane transporter activity//ligand-gated ion channel activity//calciu…	hypothetical protein	-//-
104587949	NW_010729266.1	929538	932158	1487	cofactor binding//ion binding//coenzyme binding//ketol-acid reductoisomerase activity//oxidoreductase activity, acting on the CH-OH group of donors, NAD or NADP as acceptor//oxidoreductase activity//transition metal ion binding//nucleotide binding//cation binding//organic cyclic compound binding//binding//metal ion binding//zinc ion binding//molecular_function//NAD binding//oxidoreductase activit…	ADH1; alcohol dehydrogenase 1; K18857 alcohol dehydrogenase class-P [EC:1.1.1.1]	sp|P14674|ADH2_SOLTU Alcohol dehydrogenase 2 OS=Solanum tuberosum GN=ADH2 PE=2 SV=1//0
104587973	NW_010729267.1	374197	401837	2510	--	MAC/Perforin domain-containing protein	sp|Q8L612|MACP1_ARATH MACPF domain-containing protein At1g14780 OS=Arabidopsis thaliana GN=At1g14780 PE=2 SV=1//4.98313e-171
104588052	NW_010729269.1	841483	845262	2202	transporter activity//molecular_function	nitrate transporter 1.3	sp|Q9LVE0|PTR33_ARATH Protein NRT1/ PTR FAMILY 6.4 OS=Arabidopsis thaliana GN=NPF6.4 PE=1 SV=1//0
104588084	NW_010729270.1	765932	779706	1553	--	RCP1; maltose excess protein 1	sp|Q9LF50|MEX1_ARATH Maltose excess protein 1, chloroplastic OS=Arabidopsis thaliana GN=MEX1 PE=2 SV=2//3.36498e-151
104588085	NW_010729078.1	2570952	2575644	4120	amino acid binding//ion binding//anion binding//carboxylic acid binding//transferase activity//binding//protein binding//molecular_function//transferase activity, transferring acyl groups//small molecule binding//catalytic activity//organic acid binding	IQ calmodulin-binding motif family protein	-//-
104588182	NW_010729074.1	6564452	6569544	7530	nucleic acid binding//sequence-specific DNA binding//DNA binding//transcription factor activity, sequence-specific DNA binding//heterocyclic compound binding//lipid binding//nucleic acid binding transcription factor activity//molecular_function//binding//organic cyclic compound binding	HDG12; homeobox-leucine zipper protein HDG12; K09338 homeobox-leucine zipper protein	sp|Q69T58|ROC8_ORYSJ Homeobox-leucine zipper protein ROC8 OS=Oryza sativa subsp. japonica GN=ROC8 PE=2 SV=2//1.52373e-22
104588207	NW_010729273.1	183525	189601	1867	hydrolase activity//endopeptidase activity//peptidase activity, acting on L-amino acid peptides//cysteine-type endopeptidase activity//catalytic activity//molecular_function//peptidase activity//cysteine-type peptidase activity	GAMMA-VPE; vacuolar-processing enzyme gamma; K01369 legumain [EC:3.4.22.34]	sp|P49043|VPE_CITSI Vacuolar-processing enzyme OS=Citrus sinensis PE=2 SV=1//0
104588271	NW_010729274.1	339623	343470	1815	purine ribonucleotide binding//adenyl nucleotide binding//nucleoside binding//adenyl ribonucleotide binding//carbohydrate derivative binding//purine ribonucleoside binding//pyrophosphatase activity//hydrolase activity, acting on acid anhydrides, in phosphorus-containing anhydrides//nucleoside-triphosphatase activity//hydrolase activity, acting on acid anhydrides//purine nucleotide binding//ribonu…	ROF1; rotamase FKBP 1; K09571 FK506-binding protein 4/5 [EC:5.2.1.8]	sp|Q38931|FKB62_ARATH Peptidyl-prolyl cis-trans isomerase FKBP62 OS=Arabidopsis thaliana GN=FKBP62 PE=1 SV=2//0
104588301	NW_010729275.1	321969	324818	2195	sequence-specific DNA binding//nucleic acid binding//DNA binding//molecular_function//nucleic acid binding transcription factor activity//transcription factor activity, sequence-specific DNA binding//heterocyclic compound binding//organic cyclic compound binding//binding	WRKY6; WRKY transcription factor 6	sp|Q9C519|WRKY6_ARATH WRKY transcription factor 6 OS=Arabidopsis thaliana GN=WRKY6 PE=1 SV=1//3.89894e-118
104588464	NW_010729279.1	866040	871005	1571	oxidoreductase activity, acting on the CH-OH group of donors, NAD or NADP as acceptor//cofactor binding//ion binding//molecular_function//metal ion binding//zinc ion binding//3-hydroxyacyl-CoA dehydrogenase activity//catalytic activity//oxidoreductase activity, acting on CH-OH group of donors//oxidoreductase activity//phosphogluconate dehydrogenase (decarboxylating) activity//binding//cation bind…	ELI3-2; cinnamyl alcohol dehydrogenase 8; K00083 cinnamyl-alcohol dehydrogenase [EC:1.1.1.195]	sp|Q9ZRF1|MTDH_FRAAN Probable mannitol dehydrogenase OS=Fragaria ananassa GN=CAD PE=2 SV=1//0
104588497	NW_010729281.1	96630	98730	1391	hydrolase activity//endopeptidase activity//peptidase activity, acting on L-amino acid peptides//catalytic activity//cysteine-type endopeptidase activity//molecular_function//peptidase activity//cysteine-type peptidase activity	putative cysteine proteinase; K01376 [EC:3.4.22.-]	sp|P22895|P34_SOYBN P34 probable thiol protease OS=Glycine max PE=1 SV=1//1.57614e-80
104588759	NW_010729289.1	528060	529802	1061	binding//protein binding//molecular_function	GSTU19; glutathione S-transferase TAU 19; K00799 glutathione S-transferase [EC:2.5.1.18]	sp|P49332|GSTXC_TOBAC Probable glutathione S-transferase parC OS=Nicotiana tabacum GN=PARC PE=2 SV=1//2.25747e-122
104588787	NW_010729291.1	91714	93544	1831	triglyceride lipase activity//catalytic activity//carboxylic ester hydrolase activity//molecular_function//lipase activity//hydrolase activity, acting on ester bonds//hydrolase activity	DAD1-like acylhydrolase	sp|Q941F1|PLA15_ARATH Phospholipase A1-Igamma1, chloroplastic OS=Arabidopsis thaliana GN=At1g06800 PE=1 SV=2//6.31419e-120
104588793	NW_010729291.1	434119	437422	1101	chaperone binding//molecular_function//binding//protein binding	BAG3; BCL-2-associated athanogene 3	sp|Q0WPX7|BAG2_ARATH BAG family molecular chaperone regulator 2 OS=Arabidopsis thaliana GN=BAG2 PE=1 SV=1//7.34642e-66
104588821	NW_010729292.1	510694	521804	6097	tetrahydrodipicolinate N-acetyltransferase activity//heterocyclic compound binding//catalytic activity//molecular_function//transferase activity, transferring acyl groups//binding//organic cyclic compound binding//protein binding//receptor binding//N-acetyltransferase activity//N-acyltransferase activity//acetyltransferase activity//nucleic acid binding//transferase activity//cytokine binding//gr…	transcription factor jumonji (jmj) family protein / zinc finger (C5HC2 type) family protein	sp|Q336N8|JM706_ORYSJ Lysine-specific demethylase JMJ706 OS=Oryza sativa subsp. japonica GN=JMJ706 PE=2 SV=1//3.99168e-39
104588863	NW_010729293.1	798153	799791	1177	structural molecule activity//structural constituent of cell wall//molecular_function	--	-//-
104588895	NW_010729294.1	522776	524872	2097	molecular_function//catalytic activity//oxidoreductase activity, acting on diphenols and related substances as donors, oxygen as acceptor//oxidoreductase activity//catechol oxidase activity//oxidoreductase activity, acting on diphenols and related substances as donors	--	sp|P43309|PPO_MALDO Polyphenol oxidase, chloroplastic OS=Malus domestica PE=2 SV=1//0
104588929	NW_010729296.1	185567	191641	794	--	ACP5; acyl carrier protein 5	sp|P93092|ACP1_CASGL Acyl carrier protein 1, chloroplastic OS=Casuarina glauca GN=ACP1 PE=2 SV=1//8.5147e-51
104588944	NW_010729296.1	700454	702095	990	ion binding//molecular_function//metal ion binding//zinc ion binding//cation binding//binding//transition metal ion binding	hypothetical protein	sp|B9RT03|CSPL5_RICCO CASP-like protein 1D1 OS=Ricinus communis GN=RCOM_0679870 PE=2 SV=1//1.14182e-36
104588985	NW_010729299.1	103076	108031	8113	transition metal ion binding//organic cyclic compound binding//binding//cation binding//protein binding//ubiquitin-protein transferase activity//catalytic activity//heterocyclic compound binding//metal ion binding//zinc ion binding//molecular_function//RNA binding//transferase activity//ion binding//nucleic acid binding//ubiquitin-like protein transferase activity	RING/U-box protein	sp|Q9P1Y6|PHRF1_HUMAN PHD and RING finger domain-containing protein 1 OS=Homo sapiens GN=PHRF1 PE=1 SV=3//2.16011e-12
104588993	NW_010729299.1	247601	248576	885	--	MLP423; MLP-like protein 423	sp|O50001|PRU1_PRUAR Major allergen Pru ar 1 OS=Prunus armeniaca PE=1 SV=1//3.4052e-54
104589170	NW_010729306.1	518314	553448	945	molecular_function//zinc ion binding//metal ion binding//binding//cation binding//transition metal ion binding//ion binding	--	-//-
104589183	NW_010729308.1	262177	273332	1148	--	nuclear transport factor 2 (NTF2) family protein	-//-
104589256	NW_010729078.1	4792864	4799567	950	anion binding//ion binding//chromatin binding//purine nucleotide binding//hydrolase activity, acting on acid anhydrides, in phosphorus-containing anhydrides//purine ribonucleotide binding//adenyl nucleotide binding//purine ribonucleoside triphosphate binding//hydrolase activity//purine nucleoside binding//nucleic acid binding//organic cyclic compound binding//macromolecular complex binding//bindi…	duplicated SANT DNA-binding domain-containing protein	sp|Q8S9H7|DIV_ANTMA Transcription factor DIVARICATA OS=Antirrhinum majus GN=DIVARICATA PE=2 SV=1//3.25005e-54
104589500	NW_010729324.1	597214	599125	1276	molecular_function//metal ion binding//zinc ion binding//small molecule binding//nucleoside phosphate binding//heterocyclic compound binding//catalytic activity//purine ribonucleoside binding//carbohydrate derivative binding//adenyl ribonucleotide binding//hormone activity//nucleoside binding//binding//macromolecular complex binding//organic cyclic compound binding//cation binding//ATP binding//p…	MYB60; putative transcription factor MYB60; K09422 myb proto-oncogene protein, plant	sp|P81392|MYB06_ANTMA Myb-related protein 306 OS=Antirrhinum majus GN=MYB306 PE=2 SV=1//7.98175e-82
104589550	NW_010729327.1	305891	306450	560	DNA binding//sequence-specific DNA binding//nucleic acid binding//organic cyclic compound binding//binding//molecular_function//heterocyclic compound binding	histone H4; K11254 histone H4	sp|P0CG89|H4_SOYBN Histone H4 OS=Glycine max PE=3 SV=1//2.11377e-50
104589551	NW_010729327.1	320990	321569	580	binding//organic cyclic compound binding//protein binding//molecular_function//heterocyclic compound binding//DNA binding//nucleic acid binding//sequence-specific DNA binding	histone H4; K11254 histone H4	sp|P0CG89|H4_SOYBN Histone H4 OS=Glycine max PE=3 SV=1//1.35946e-49
104589553	NW_010729327.1	324589	325143	555	sequence-specific DNA binding//nucleic acid binding//DNA binding//molecular_function//heterocyclic compound binding//binding//organic cyclic compound binding	histone H4; K11254 histone H4	sp|P0CG89|H4_SOYBN Histone H4 OS=Glycine max PE=3 SV=1//4.62542e-51
104589805	NW_010729347.1	85460	88951	2461	binding//organic cyclic compound binding//ATP binding//protein binding//ribonucleoside binding//nucleotide binding//ribonucleotide binding//purine ribonucleoside binding//carbohydrate derivative binding//adenyl ribonucleotide binding//unfolded protein binding//nucleoside binding//small molecule binding//nucleoside phosphate binding//heterocyclic compound binding//molecular_function//anion binding…	HSP81-3; Heat shock protein 90-3; K04079 molecular chaperone HtpG	sp|P36181|HSP80_SOLLC Heat shock cognate protein 80 OS=Solanum lycopersicum GN=HSC80 PE=2 SV=1//0
104589819	NW_010729347.1	463710	465580	752	--	heavy-metal-associated domain-containing protein	-//-
104589831	NW_010729348.1	112696	114005	1041	transferase activity, transferring acyl groups other than amino-acyl groups//transferase activity//succinyltransferase activity//homoserine O-succinyltransferase activity//hydrolase activity//O-succinyltransferase activity//transferase activity, transferring acyl groups//O-acyltransferase activity//molecular_function//catalytic activity	gamma-glutamyl peptidase 3	sp|Q12288|YL126_YEAST Putative glutamine amidotransferase YLR126C OS=Saccharomyces cerevisiae (strain ATCC 204508 / S288c) GN=YLR126C PE=1 SV=1//1.02232e-21
104589866	NW_010729350.1	136919	150368	8200	nucleic acid binding//cob(I)yrinic acid a,c-diamide adenosyltransferase activity//purine nucleoside binding//hydrolase activity//purine ribonucleoside triphosphate binding//adenyl nucleotide binding//structural molecule activity//purine ribonucleotide binding//GTP binding//ligase activity, forming carbon-nitrogen bonds//acid-amino acid ligase activity//structural constituent of ribosome//transfer…	emb2742; CTP synthase family protein; K01937 CTP synthase [EC:6.3.4.2]	sp|P50547|PYRG1_CRIGR CTP synthase 1 (Fragment) OS=Cricetulus griseus GN=CTPS1 PE=2 SV=1//6.54534e-06
104589946	NW_010729359.1	20381	32404	4476	transferase activity, transferring phosphorus-containing groups//molecular_function//catalytic activity//signal transducer activity//kinase activity//transferase activity//molecular transducer activity//NAD+ kinase activity//phosphotransferase activity, alcohol group as acceptor	NADK1; NAD(H) kinase 1; K00858 NAD+ kinase [EC:2.7.1.23]	sp|Q56YN3|NADK1_ARATH NAD(H) kinase 1 OS=Arabidopsis thaliana GN=NADK1 PE=1 SV=2//1.32605e-14
104590049	NW_010729078.1	6482009	6489984	2530	signal transducer activity//molecular transducer activity//binding//protein binding//receptor signaling protein activity//molecular_function//phosphorelay response regulator activity	PRR5; pseudo-response regulator 5; K12130 pseudo-response regulator 5	sp|Q6LA42|APRR5_ARATH Two-component response regulator-like APRR5 OS=Arabidopsis thaliana GN=APRR5 PE=1 SV=2//1.23977e-17
104590190	NW_010729377.1	245153	247791	1409	phospholipid binding//calcium ion binding//anion binding//ion binding//lipid binding//calcium-dependent phospholipid binding//molecular_function//metal ion binding//binding//cation binding	ANNAT8; annexin D8	sp|P51074|ANX4_FRAAN Annexin-like protein RJ4 OS=Fragaria ananassa PE=2 SV=2//2.59407e-144
104590210	NW_010729379.1	116213	120597	1821	nucleotide binding//ribonucleotide binding//binding//organic cyclic compound binding//ATP binding//ribonucleoside binding//nucleoside binding//carbohydrate derivative binding//purine ribonucleoside binding//adenyl ribonucleotide binding//heterocyclic compound binding//catalytic activity//small molecule binding//nucleoside phosphate binding//molecular_function//transferase activity, transferring p…	putative serine/threonine-specific protein kinase kin3	sp|P27450|CX32_ARATH Probable serine/threonine-protein kinase Cx32, chloroplastic OS=Arabidopsis thaliana GN=At4g35600 PE=1 SV=2//6.68292e-151
104590284	NW_010729078.1	6954844	6959718	21963	molecular_function//nucleic acid binding transcription factor activity//transcription factor activity, sequence-specific DNA binding//heterocyclic compound binding//organic cyclic compound binding//binding//sequence-specific DNA binding//nucleic acid binding//DNA binding	BLH1; BEL1-like homeodomain 1	sp|Q9SJ56|BLH1_ARATH BEL1-like homeodomain protein 1 OS=Arabidopsis thaliana GN=BLH1 PE=1 SV=1//7.58008e-06
104590299	NW_010729389.1	10325	14215	1567	--	RGLG1; E3 ubiquitin-protein ligase RGLG1; K16280 E3 ubiquitin-protein ligase RGLG [EC:6.3.2.19]	sp|Q9SS90|RGLG1_ARATH E3 ubiquitin-protein ligase RGLG1 OS=Arabidopsis thaliana GN=RGLG1 PE=1 SV=1//8.34966e-94
104590449	NW_010729406.1	144100	145306	1207	--	CAB1; chlorophyll A/B binding protein 1; K08912 light-harvesting complex II chlorophyll a/b binding protein 1	sp|P07369|CB2G_SOLLC Chlorophyll a-b binding protein 3C, chloroplastic OS=Solanum lycopersicum GN=CAB3C PE=3 SV=1//3.26144e-172
104590712	NW_010729455.1	111771	119937	5236	heterocyclic compound binding//catalytic activity//small molecule binding//nucleoside phosphate binding//zinc ion binding//metal ion binding//molecular_function//transferase activity, transferring phosphorus-containing groups//peptidase activity//metallopeptidase activity//nucleotide binding//transition metal ion binding//ribonucleotide binding//binding//organic cyclic compound binding//ATP bindi…	G-type lectin S-receptor-like serine/threonine-protein kinase	sp|Q9ZT07|RKS1_ARATH G-type lectin S-receptor-like serine/threonine-protein kinase RKS1 OS=Arabidopsis thaliana GN=RKS1 PE=3 SV=3//1.0058e-14
104590899	NW_010729553.1	67672	72364	7274	molecular_function//binding//protein binding//protein dimerization activity	PIL6; transcription factor PIF5	sp|Q84LH8|PIF5_ARATH Transcription factor PIF5 OS=Arabidopsis thaliana GN=PIF5 PE=1 SV=1//3.12099e-06
104590972	NW_010729673.1	46394	48123	1615	oxidoreductase activity//transition metal ion binding//binding//organic cyclic compound binding//cation binding//metal ion binding//molecular_function//oxidoreductase activity, acting on paired donors, with incorporation or reduction of molecular oxygen//heterocyclic compound binding//catalytic activity//iron ion binding//ion binding//heme binding//tetrapyrrole binding	HPL1; hydroperoxide lyase 1; K10528 hydroperoxide lyase [EC:4.1.2.-]	sp|Q9ZSY9|C74B2_ARATH Linolenate hydroperoxide lyase, chloroplastic OS=Arabidopsis thaliana GN=CYP74B2 PE=1 SV=1//0
104591067	NW_010730233.1	7784	8544	761	--	SAUR-like auxin-responsive protein; K14488 SAUR family protein	sp|P33080|AX10A_SOYBN Auxin-induced protein X10A OS=Glycine max PE=2 SV=1//9.85752e-30
104591113	NW_010730828.1	3171	5215	1359	hydrolase activity//endopeptidase activity//peptidase activity, acting on L-amino acid peptides//cysteine-type endopeptidase activity//catalytic activity//molecular_function//peptidase activity//cysteine-type peptidase activity	XCP1; xylem cysteine proteinase 1; K16290 xylem cysteine proteinase [EC:3.4.22.-]	sp|P22895|P34_SOYBN P34 probable thiol protease OS=Glycine max PE=1 SV=1//8.01273e-80
104591123	NW_010730890.1	4828	5410	583	hydrolase activity, hydrolyzing O-glycosyl compounds//hydrolase activity, acting on glycosyl bonds//hydrolase activity//molecular_function//catalytic activity	CHIA; chitinase A; K01183 chitinase [EC:3.2.1.14]	sp|P29060|CHIA_TOBAC Acidic endochitinase OS=Nicotiana tabacum PE=1 SV=1//2.33668e-64
104591151	NW_010731566.1	1420	3321	1545	adenyl nucleotide binding//purine ribonucleotide binding//kinase activity//transferase activity//purine nucleotide binding//anion binding//ion binding//phosphotransferase activity, alcohol group as acceptor//purine nucleoside binding//ubiquitin-like protein transferase activity//protein kinase activity//purine ribonucleoside triphosphate binding//nucleoside binding//unfolded protein binding//puri…	U-box domain-containing protein 33	sp|Q8GUH1|PUB33_ARATH U-box domain-containing protein 33 OS=Arabidopsis thaliana GN=PUB33 PE=2 SV=2//1.19259e-130
104591168	NW_010731674.1	7	2361	628	--	phosphoglycerate mutase-like protein; K15634 probable phosphoglycerate mutase [EC:5.4.2.12]	sp|F4KI56|SERCL_ARATH Metal-independent phosphoserine phosphatase OS=Arabidopsis thaliana GN=IPSP PE=1 SV=1//1.47021e-109
104591216	NW_010729078.1	9047929	9049603	1318	hydrolase activity//hydrolase activity, hydrolyzing O-glycosyl compounds//hydrolase activity, acting on glycosyl bonds//xyloglucan:xyloglucosyl transferase activity//transferase activity//molecular_function//catalytic activity//transferase activity, transferring glycosyl groups//transferase activity, transferring hexosyl groups	XTH7; xyloglucan endotransglucosylase/hydrolase protein 7; K08235 xyloglucan:xyloglucosyl transferase [EC:2.4.1.207]	sp|Q8LER3|XTH7_ARATH Probable xyloglucan endotransglucosylase/hydrolase protein 7 OS=Arabidopsis thaliana GN=XTH7 PE=2 SV=2//3.63052e-166
104591411	NW_010729079.1	246842	247968	714	--	hypothetical protein	-//-
104591538	NW_010729079.1	2547842	2552530	3926	transmembrane transporter activity//calcium ion transmembrane transporter activity//substrate-specific transmembrane transporter activity//hydrolase activity//catalytic activity//ATPase activity, coupled//ATPase activity, coupled to transmembrane movement of substances//molecular_function//active transmembrane transporter activity//ATPase activity, coupled to movement of substances//cation-transp…	Cellulase (glycosyl hydrolase family 5) protein	-//-
104591539	NW_010729079.1	2554406	2563634	1625	heterocyclic compound binding//molecular_function//organic cyclic compound binding//binding//nucleic acid binding//sequence-specific DNA binding//DNA binding	PROT2; proline transporter 2	sp|P92962|PROT2_ARATH Proline transporter 2 OS=Arabidopsis thaliana GN=PROT2 PE=1 SV=1//5.29442e-119
104591558	NW_010729079.1	2831828	2833564	1351	cysteine-type peptidase activity//molecular_function//peptidase activity//catalytic activity//cysteine-type endopeptidase activity//peptidase activity, acting on L-amino acid peptides//endopeptidase activity//hydrolase activity	KDEL-tailed cysteine endopeptidase CEP1; K16292 KDEL-tailed cysteine endopeptidase [EC:3.4.22.-]	sp|P12412|CYSEP_VIGMU Vignain OS=Vigna mungo PE=1 SV=1//0
104591581	NW_010729079.1	3206044	3209407	1638	adenyl ribonucleotide binding//carbohydrate derivative binding//purine ribonucleoside binding//oxidoreductase activity//nucleoside binding//organic cyclic compound binding//binding//ribonucleoside binding//ATP binding//ribonucleotide binding//nucleotide binding//molecular_function//nucleoside phosphate binding//small molecule binding//3-hydroxyacyl-CoA dehydrogenase activity//catalytic activity//…	KCR1; beta-ketoacyl reductase 1; K10251 17beta-estradiol 17-dehydrogenase / very-long-chain 3-oxoacyl-CoA reductase [EC:1.1.1.62 1.1.1.330]	sp|Q8L9C4|KCR1_ARATH Very-long-chain 3-oxoacyl-CoA reductase 1 OS=Arabidopsis thaliana GN=KCR1 PE=1 SV=1//8.67171e-153
104591764	NW_010729079.1	6205589	6213098	3341	phosphatase activity//phosphoprotein phosphatase activity//catalytic activity//transferase activity, transferring phosphorus-containing groups//molecular_function//oxidoreductase activity//hydrolase activity, acting on carbon-nitrogen (but not peptide) bonds//N-acetylmuramoyl-L-alanine amidase activity//hydrolase activity//hydrolase activity, acting on carbon-nitrogen (but not peptide) bonds, in …	Rossmann-fold NAD(P)-binding domain-containing protein	sp|P37769|KDUD_ECOLI 2-dehydro-3-deoxy-D-gluconate 5-dehydrogenase OS=Escherichia coli (strain K12) GN=kduD PE=1 SV=2//2.71558e-11
104591847	NW_010729079.1	7821781	7822592	609	--	CCL; CCR-like protein	sp|Q03200|LIRP1_ORYSJ Light-regulated protein OS=Oryza sativa subsp. japonica GN=LIR1 PE=2 SV=1//5.41942e-23
104591893	NW_010729079.1	8786416	8788202	1675	transferase activity//transferase activity, transferring acyl groups other than amino-acyl groups//catalytic activity//fatty acid synthase activity//3-oxoacyl-[acyl-carrier-protein] synthase activity//transferase activity, transferring acyl groups//molecular_function	TT4; chalcone synthase; K00660 chalcone synthase [EC:2.3.1.74]	sp|P51090|CHSY_VITVI Chalcone synthase OS=Vitis vinifera GN=CHS PE=2 SV=1//0
104591908	NW_010729074.1	538073	539011	939	ion binding//transferase activity//ubiquitin-like protein transferase activity//cation binding//protein binding//binding//transition metal ion binding//ubiquitin-protein transferase activity//catalytic activity//molecular_function//metal ion binding//zinc ion binding	RHA2B; putative E3 ubiquitin-protein ligase RHA2B; K16282 E3 ubiquitin-protein ligase RHA2 [EC:6.3.2.19]	sp|Q9ZU51|RHA2B_ARATH Probable E3 ubiquitin-protein ligase RHA2B OS=Arabidopsis thaliana GN=RHA2B PE=1 SV=2//2.16808e-31
104591920	NW_010729079.1	9343144	9347783	3104	binding//cation binding//peroxidase activity//antioxidant activity//oxidoreductase activity//catalytic activity//molecular_function//oxidoreductase activity, acting on peroxide as acceptor//metal ion binding//ion binding//oxidoreductase activity, acting on NAD(P)H//oxidoreductase activity, acting on NAD(P)H, oxygen as acceptor//calcium ion binding	RBOHD; respiratory burst oxidase-D; K13447 respiratory burst oxidase [EC:1.6.3.- 1.11.1.-]	sp|Q2HXL0|RBOHC_SOLTU Respiratory burst oxidase homolog protein C OS=Solanum tuberosum GN=RBOHC PE=1 SV=2//0
104592199	NW_010729080.1	3051721	3057857	2138	cytokine receptor binding//oxidoreductase activity//binding//protein binding//receptor binding//molecular_function//interferon-gamma receptor binding//catalytic activity	NYC1; probable chlorophyll(ide) b reductase NYC1; K13606 chlorophyll(ide) b reductase [EC:1.1.1.294]	sp|Q5N800|NYC1_ORYSJ Probable chlorophyll(ide) b reductase NYC1, chloroplastic OS=Oryza sativa subsp. japonica GN=NYC1 PE=1 SV=1//0
104592218	NW_010729080.1	3391266	3394111	1730	--	BAC2; mitochondrial arginine transporter BAC2; K15109 solute carrier family 25 (mitochondrial carnitine/acylcarnitine transporter), member 20/29	sp|Q9CA93|BAC2_ARATH Mitochondrial arginine transporter BAC2 OS=Arabidopsis thaliana GN=BAC2 PE=1 SV=1//1.79298e-135
104592235	NW_010729080.1	3566417	3567005	467	--	--	-//-
104592443	NW_010729080.1	7456569	7460316	3125	molecular_function//protein binding//binding	EBF1; EIN3-binding F-box protein 1; K14515 EIN3-binding F-box protein	sp|Q9SKK0|EBF1_ARATH EIN3-binding F-box protein 1 OS=Arabidopsis thaliana GN=EBF1 PE=1 SV=1//0
104592455	NW_010729080.1	7671244	7674970	3357	purine nucleoside binding//nucleic acid binding//purine ribonucleoside triphosphate binding//hydrolase activity//hydrolase activity, acting on acid anhydrides, in phosphorus-containing anhydrides//purine ribonucleotide binding//DNA binding//adenyl nucleotide binding//ion binding//anion binding//purine nucleotide binding//molecular_function//metal ion binding//zinc ion binding//small molecule bind…	YAB5; axial regulator YABBY 5	sp|Q8GW46|YAB5_ARATH Axial regulator YABBY 5 OS=Arabidopsis thaliana GN=YAB5 PE=1 SV=1//2.59472e-06
104592462	NW_010729080.1	7785305	7786201	733	transition metal ion binding//binding//protein binding//cation binding//actin binding//metal ion binding//molecular_function//ion binding//electron carrier activity//copper ion binding//cytoskeletal protein binding	BCB; blue-copper-binding protein	sp|Q07488|BCB1_ARATH Blue copper protein OS=Arabidopsis thaliana GN=BCB PE=1 SV=2//7.69281e-25
104592589	NW_010729080.1	752606	763158	4035	molecular_function//active transmembrane transporter activity//ATPase activity, coupled to transmembrane movement of substances//dioxygenase activity//monovalent inorganic cation transmembrane transporter activity//ATPase activity//metal ion binding//hydrogen ion transmembrane transporter activity//nucleoside phosphate binding//small molecule binding//catalytic activity//heterocyclic compound bin…	PEN3; ABC transporter G family member 36	sp|Q5Z9S8|AB42G_ORYSJ ABC transporter G family member 42 OS=Oryza sativa subsp. japonica GN=ABCG42 PE=2 SV=1//3.41149e-28
104592606	NW_010729080.1	3408937	3417858	5894	heterocyclic compound binding//catalytic activity//small molecule binding//glucosyltransferase activity//nucleoside phosphate binding//molecular_function//transferase activity, transferring phosphorus-containing groups//nucleotide binding//ribonucleotide binding//binding//organic cyclic compound binding//transferase activity, transferring hexosyl groups//ATP binding//ribonucleoside binding//trans…	protein EGM1	sp|Q9LW83|CE101_ARATH G-type lectin S-receptor-like serine/threonine-protein kinase CES101 OS=Arabidopsis thaliana GN=CES101 PE=2 SV=2//1.48168e-53
104592637	NW_010729080.1	8830338	8831556	1039	antioxidant activity//oxidoreductase activity//organic cyclic compound binding//binding//peroxidase activity//molecular_function//oxidoreductase activity, acting on peroxide as acceptor//catalytic activity//heterocyclic compound binding//heme binding//tetrapyrrole binding	putative peroxidase; K00430 peroxidase [EC:1.11.1.7]	sp|Q9XIV8|PERN1_TOBAC Peroxidase N1 OS=Nicotiana tabacum GN=poxN1 PE=1 SV=1//6.34817e-149
104592683	NW_010729081.1	560901	563211	1230	catalytic activity//molecular_function//transferase activity, transferring hexosyl groups//transferase activity, transferring glycosyl groups//hydrolase activity//transferase activity//xyloglucan:xyloglucosyl transferase activity//hydrolase activity, acting on glycosyl bonds//hydrolase activity, hydrolyzing O-glycosyl compounds	XTH5; endoxyloglucan transferase A4; K08235 xyloglucan:xyloglucosyl transferase [EC:2.4.1.207]	sp|Q8LNZ5|XTHB_PHAAN Probable xyloglucan endotransglucosylase/hydrolase protein B OS=Phaseolus angularis GN=XTHB PE=2 SV=1//1.67591e-177
104592739	NW_010729081.1	1337665	1341813	1236	--	protein sec fourteen-like protein-20	sp|Q55CU8|RSC5_DICDI Random slug protein 5 OS=Dictyostelium discoideum GN=rsc5 PE=2 SV=1//5.15736e-25
104592764	NW_010729081.1	1921422	1927790	6836	binding//organic cyclic compound binding//heterocyclic compound binding//molecular_function//DNA binding//nucleic acid binding	ARF2; auxin response factor 2	sp|Q94JM3|ARFB_ARATH Auxin response factor 2 OS=Arabidopsis thaliana GN=ARF2 PE=1 SV=2//5.17299e-15
104592817	NW_010729081.1	3177352	3197681	2332	--	DEK domain-containing chromatin associated protein; K17046 protein DEK	sp|Q6AXS3|DEK_RAT Protein DEK OS=Rattus norvegicus GN=Dek PE=2 SV=1//1.14438e-10
104593013	NW_010729081.1	6347245	6349422	1782	--	putative pectate lyase 5; K01728 pectate lyase [EC:4.2.2.2]	sp|Q9FXD8|PLY5_ARATH Probable pectate lyase 5 OS=Arabidopsis thaliana GN=At1g67750 PE=2 SV=2//0
104593016	NW_010729081.1	6460690	6463970	3136	metal ion binding//transcription factor activity, transcription factor binding//zinc ion binding//transferase activity, transferring acyl groups//peptide-lysine-N-acetyltransferase activity//transcription factor activity, protein binding//molecular_function//catalytic activity//N-acetyltransferase activity//transition metal ion binding//cation binding//protein binding//binding//transcription cofa…	BT1; BTB and TAZ domain protein 1	sp|Q9FMK7|BT1_ARATH BTB/POZ and TAZ domain-containing protein 1 OS=Arabidopsis thaliana GN=BT1 PE=1 SV=1//5.11163e-16
104593113	NW_010729081.1	7973015	7980452	5299	cofactor binding//anion binding//ion binding//ubiquitin-like protein binding//ubiquitin binding//organic cyclic compound binding//binding//lyase activity//protein binding//molecular_function//catalytic activity//heterocyclic compound binding//pyridoxal phosphate binding	AOAT2; glutamate--glyoxylate aminotransferase 2; K14272 glutamate--glyoxylate aminotransferase [EC:2.6.1.4 2.6.1.2 2.6.1.44 2.6.1.-]	sp|Q9S7E9|GGT2_ARATH Glutamate--glyoxylate aminotransferase 2 OS=Arabidopsis thaliana GN=GGAT2 PE=1 SV=1//7.40007e-08
104593114	NW_010729081.1	7950871	7970955	51698	purine ribonucleoside triphosphate binding//hydrolase activity//serine hydrolase activity//purine nucleoside binding//protein kinase activity//phosphotransferase activity, alcohol group as acceptor//anion binding//ion binding//serine-type peptidase activity//protein serine/threonine kinase activity//transferase activity//endopeptidase activity//purine nucleotide binding//peptidase activity, actin…	hypothetical protein	-//-
104593157	NW_010729081.1	8749753	8754115	835	catalytic activity//molecular_function//peptidase activity//binding//protein binding//oxidoreductase activity, acting on a sulfur group of donors//oxidoreductase activity//protein disulfide oxidoreductase activity//hydrolase activity//serine hydrolase activity//disulfide oxidoreductase activity//serine-type peptidase activity//electron carrier activity//structural constituent of ribosome//peptida…	glutaredoxin-C1; K03676 glutaredoxin 3	sp|Q8L8T2|GRXC1_ARATH Glutaredoxin-C1 OS=Arabidopsis thaliana GN=GRXC1 PE=2 SV=2//6.91015e-48
104593158	NW_010729081.1	8756863	8762092	1551	transferase activity//catalytic activity//molecular_function//transferase activity, transferring glycosyl groups	TRP1; anthranilate phosphoribosyltransferase; K00766 anthranilate phosphoribosyltransferase [EC:2.4.2.18]	sp|Q02166|TRPD_ARATH Anthranilate phosphoribosyltransferase, chloroplastic OS=Arabidopsis thaliana GN=PAT1 PE=2 SV=1//1.85292e-171
104593197	NW_010729081.1	9436262	9444909	4688	RNA polymerase activity//transferase activity//transition metal ion binding//carbon-oxygen lyase activity//carbonate dehydratase activity//hydro-lyase activity//binding//ion binding//cation binding//lyase activity//nucleotidyltransferase activity//zinc ion binding//metal ion binding//DNA-directed RNA polymerase activity//molecular_function//transferase activity, transferring phosphorus-containing…	CA1; carbonic anhydrase 1; K01673 carbonic anhydrase [EC:4.2.1.1]	sp|P16016|CAHC_SPIOL Carbonic anhydrase, chloroplastic OS=Spinacia oleracea PE=1 SV=2//9.31902e-08
104593198	NW_010729081.1	9450358	9455146	921	ion binding//carbonate dehydratase activity//carbon-oxygen lyase activity//hydro-lyase activity//catalytic activity//molecular_function//zinc ion binding//metal ion binding//cation binding//lyase activity//binding//transition metal ion binding	CA2; carbonic anhydrase 2; K01673 carbonic anhydrase [EC:4.2.1.1]	sp|P27141|CAHC_TOBAC Carbonic anhydrase, chloroplastic OS=Nicotiana tabacum PE=2 SV=1//1.95268e-103
104593390	NW_010729074.1	12259638	12264813	2620	binding//lipid binding//molecular_function	CP5; membrane related protein CP5	sp|Q8R1R3|STAR7_MOUSE StAR-related lipid transfer protein 7, mitochondrial OS=Mus musculus GN=Stard7 PE=2 SV=2//6.85742e-12
104593418	NW_010729082.1	3514383	3523280	8175	lyase activity//organic cyclic compound binding//amino-acid racemase activity//carbon-sulfur lyase activity//binding//racemase and epimerase activity//racemase activity, acting on amino acids and derivatives//DNA binding//racemase and epimerase activity, acting on amino acids and derivatives//proline racemase activity//catalytic activity//heterocyclic compound binding//molecular_function//isomera…	galactose mutarotase-like superfamily protein; K01792 glucose-6-phosphate 1-epimerase [EC:5.1.3.15]	sp|Q40784|AAPC_CENCI Putative glucose-6-phosphate 1-epimerase OS=Cenchrus ciliaris PE=2 SV=1//3.70512e-06
104593544	NW_010729074.1	12679998	12697600	4668	nucleic acid binding//phosphotransferase activity, alcohol group as acceptor//protein kinase activity//purine nucleoside binding//sequence-specific DNA binding//purine ribonucleoside triphosphate binding//adenyl nucleotide binding//histone methyltransferase activity//DNA binding//methyltransferase activity//purine ribonucleotide binding//N-methyltransferase activity//protein-lysine N-methyltransf…	CRK3; CDPK-related kinase 3	sp|Q10KY3|CAMK1_ORYSJ Calcium/calmodulin-dependent serine/threonine-protein kinase 1 OS=Oryza sativa subsp. japonica GN=CAMK1 PE=1 SV=1//1.68518e-17
104593614	NW_010729074.1	12909747	12926039	3211	purine ribonucleoside triphosphate binding//phosphotransferase activity, alcohol group as acceptor//nucleic acid binding//purine nucleoside binding//protein kinase activity//purine nucleotide binding//transferase activity//structural constituent of ribosome//anion binding//ion binding//purine ribonucleotide binding//structural molecule activity//adenyl nucleotide binding//kinase activity//heteroc…	CIPK9; CBL-interacting serine/threonine-protein kinase 9	sp|Q9MAM1|CIPK9_ARATH CBL-interacting serine/threonine-protein kinase 9 OS=Arabidopsis thaliana GN=CIPK9 PE=1 SV=2//1.31738e-15
104593755	NW_010729083.1	537998	539802	1333	molecular_function//nucleic acid binding transcription factor activity//transcription factor activity, sequence-specific DNA binding//heterocyclic compound binding//binding//organic cyclic compound binding//sequence-specific DNA binding//nucleic acid binding//DNA binding	WRKY70; WRKY transcription factor 70	sp|Q9LY00|WRK70_ARATH Probable WRKY transcription factor 70 OS=Arabidopsis thaliana GN=WRKY70 PE=2 SV=1//5.67618e-43
104593778	NW_010729083.1	1150945	1152120	717	--	LTP3; non-specific lipid-transfer protein 3	sp|Q39950|NLTP_HELAN Non-specific lipid-transfer protein OS=Helianthus annuus PE=3 SV=1//1.47543e-36
104593779	NW_010729083.1	1183013	1184552	1351	--	EXPA8; expansin A8	sp|O22874|EXPA8_ARATH Expansin-A8 OS=Arabidopsis thaliana GN=EXPA8 PE=2 SV=1//8.04455e-133
104593822	NW_010729083.1	2408671	2412950	3212	neuropeptide hormone activity//binding//protein binding//receptor binding//hormone activity//catalytic activity//molecular_function	putative protein phosphatase 2C 58	sp|Q0JAA0|P2C44_ORYSJ Probable protein phosphatase 2C 44 OS=Oryza sativa subsp. japonica GN=Os04g0609600 PE=2 SV=1//1.96485e-19
104593884	NW_010729083.1	4884681	4897888	3403	kinase activity//purine ribonucleotide binding//adenyl nucleotide binding//anion binding//ion binding//purine nucleotide binding//transferase activity//protein kinase activity//purine nucleoside binding//phosphotransferase activity, alcohol group as acceptor//purine ribonucleoside triphosphate binding//adenyl ribonucleotide binding//purine ribonucleoside binding//carbohydrate derivative binding//…	leucine-rich repeat protein kinase-like protein	sp|Q9LT96|Y5977_ARATH Probable leucine-rich repeat receptor-like protein kinase At5g49770 OS=Arabidopsis thaliana GN=At5g49770 PE=2 SV=1//0
104593969	NW_010729083.1	9379607	9380297	691	--	putative pathogenesis-related protein; K13449 pathogenesis-related protein 1	sp|P11670|PRB1_TOBAC Basic form of pathogenesis-related protein 1 OS=Nicotiana tabacum PE=3 SV=1//3.30175e-75
104594042	NW_010729084.1	206422	207903	1482	small molecule binding//nucleoside phosphate binding//heterocyclic compound binding//catalytic activity//transferase activity, transferring phosphorus-containing groups//molecular_function//ATP binding//ribonucleoside binding//binding//organic cyclic compound binding//nucleotide binding//ribonucleotide binding//purine ribonucleoside binding//carbohydrate derivative binding//adenyl ribonucleotide …	MAPKKK15; mitogen-activated protein kinase kinase kinase 15	sp|Q54R82|MKKA_DICDI Mitogen-activated protein kinase kinase kinase A OS=Dictyostelium discoideum GN=mkkA PE=1 SV=2//5.57411e-52
104594045	NW_010729084.1	317055	319861	2195	nucleic acid binding//sequence-specific DNA binding//DNA binding//molecular_function//heterocyclic compound binding//transcription factor activity, sequence-specific DNA binding//nucleic acid binding transcription factor activity//binding//organic cyclic compound binding	WRKY31; WRKY DNA-binding protein 31	sp|Q93WT0|WRK31_ARATH Probable WRKY transcription factor 31 OS=Arabidopsis thaliana GN=WRKY31 PE=2 SV=1//2.68802e-115
104594105	NW_010729084.1	1774298	1776506	1837	hydrolase activity, acting on glycosyl bonds//hydrolase activity, hydrolyzing O-glycosyl compounds//hydrolase activity//catalytic activity//molecular_function	O-glycosyl hydrolases family 17 protein	sp|Q8VYE5|E1312_ARATH Glucan endo-1,3-beta-glucosidase 12 OS=Arabidopsis thaliana GN=At4g29360 PE=1 SV=1//6.38746e-115
104594112	NW_010729084.1	1857069	1858720	1250	oxidoreductase activity//catalytic activity//oxidoreductase activity, acting on paired donors, with incorporation or reduction of molecular oxygen//molecular_function//oxidoreductase activity, acting on paired donors, with incorporation or reduction of molecular oxygen, 2-oxoglutarate as one donor, and incorporation of one atom each of oxygen into both donors//dioxygenase activity	EFE; 1-aminocyclopropane-1-carboxylate oxidase; K05933 aminocyclopropanecarboxylate oxidase [EC:1.14.17.4]	sp|P31237|ACCO_ACTDE 1-aminocyclopropane-1-carboxylate oxidase OS=Actinidia deliciosa GN=ACO PE=2 SV=1//0
104594152	NW_010729084.1	2862449	2869902	1843	catalytic activity//molecular_function//ubiquitin-protein transferase activity//hydrolase activity//ubiquitin-like protein transferase activity//hydrolase activity, acting on glycosyl bonds//transferase activity//beta-galactosidase activity//hydrolase activity, hydrolyzing O-glycosyl compounds//galactosidase activity	mannan endo-1,4-beta-mannosidase 2	sp|Q0DCM5|MAN6_ORYSJ Mannan endo-1,4-beta-mannosidase 6 OS=Oryza sativa subsp. japonica GN=MAN6 PE=2 SV=2//2.35588e-177
104594330	NW_010729084.1	8250155	8252287	1842	aspartic-type endopeptidase activity//hydrolase activity//peptidase activity, acting on L-amino acid peptides//endopeptidase activity//molecular_function//peptidase activity//catalytic activity//aspartic-type peptidase activity	aspartyl protease family protein	sp|Q9LS40|ASPG1_ARATH Protein ASPARTIC PROTEASE IN GUARD CELL 1 OS=Arabidopsis thaliana GN=ASPG1 PE=1 SV=1//1.90059e-56
104594333	NW_010729084.1	8294959	8296375	1149	--	LHCA3; PSI type III chlorophyll a/b-binding protein; K08909 light-harvesting complex I chlorophyll a/b binding protein 3	sp|P27522|CB13_SOLLC Chlorophyll a-b binding protein 8, chloroplastic OS=Solanum lycopersicum GN=CAB8 PE=3 SV=1//6.67711e-141
104594367	NW_010729084.1	9336996	9338591	5924	nucleotidyltransferase activity//molecular_function//transferase activity, transferring phosphorus-containing groups//structure-specific DNA binding//catalytic activity//heterocyclic compound binding//nucleoside phosphate binding//small molecule binding//nucleoside binding//adenyl ribonucleotide binding//carbohydrate derivative binding//purine ribonucleoside binding//ribonucleotide binding//nucle…	hypothetical protein	-//-
104594373	NW_010729084.1	9376154	9385611	8115	ion binding//transition metal ion binding//binding//cation binding//zinc ion binding//metal ion binding//molecular_function	AAP8; amino acid permease 8	sp|Q9FF99|AAP7_ARATH Probable amino acid permease 7 OS=Arabidopsis thaliana GN=AAP7 PE=2 SV=1//7.8917e-08
104594489	NW_010729085.1	701229	702602	1374	--	hypothetical protein	-//-
104594490	NW_010729085.1	714073	718207	2187	tetrapyrrole binding//calcium ion binding//ion binding//heme binding//iron ion binding//heterocyclic compound binding//catalytic activity//oxidoreductase activity, acting on paired donors, with incorporation or reduction of molecular oxygen//molecular_function//metal ion binding//cation binding//binding//organic cyclic compound binding//transition metal ion binding//oxidoreductase activity	CYP79A2; cytochrome P450 CYP79A2; K12153 phenylalanine N-monooxygenase [EC:1.14.13.124]	sp|Q9FLC8|C79A2_ARATH Phenylalanine N-monooxygenase OS=Arabidopsis thaliana GN=CYP79A2 PE=1 SV=1//0
104594501	NW_010729085.1	930400	931974	1401	--	EXPA8; expansin A8	sp|O22874|EXPA8_ARATH Expansin-A8 OS=Arabidopsis thaliana GN=EXPA8 PE=2 SV=1//5.7037e-123
104594564	NW_010729085.1	1974857	1977702	2279	--	HSP70; heat shock protein 70-4; K03283 heat shock 70kDa protein 1/8	sp|P09189|HSP7C_PETHY Heat shock cognate 70 kDa protein OS=Petunia hybrida GN=HSP70 PE=2 SV=1//0
104594575	NW_010729085.1	2220389	2223250	2251	--	HSP70; heat shock protein 70-4; K03283 heat shock 70kDa protein 1/8	sp|P09189|HSP7C_PETHY Heat shock cognate 70 kDa protein OS=Petunia hybrida GN=HSP70 PE=2 SV=1//0
104594613	NW_010729085.1	3068524	3069398	875	cation binding//binding//molecular_function//metal ion binding//ion binding	C2H2-type zinc finger-containing protein	sp|Q9LX85|ZAT8_ARATH Zinc finger protein ZAT8 OS=Arabidopsis thaliana GN=ZAT8 PE=2 SV=1//1.60517e-34
104594615	NW_010729085.1	3086613	3087428	816	molecular_function//heterocyclic compound binding//organic cyclic compound binding//binding//sequence-specific DNA binding//nucleic acid binding//DNA binding	histone H2B; K11252 histone H2B	sp|O65819|H2B3_SOLLC Histone H2B.3 (Fragment) OS=Solanum lycopersicum GN=H2B-3 PE=2 SV=1//6.2659e-58
104594618	NW_010729085.1	3121498	3125085	1891	--	hypothetical protein	sp|Q9LX14|UFC_ARATH Protein UPSTREAM OF FLC OS=Arabidopsis thaliana GN=UFC PE=2 SV=1//1.0086e-08
104594659	NW_010729085.1	3763252	3766408	1410	aminopeptidase activity//hydrolase activity, acting on ester bonds//serine-type peptidase activity//peptidase activity, acting on L-amino acid peptides//hydrolase activity//exopeptidase activity//serine hydrolase activity//catalytic activity//peptidase activity//molecular_function	alpha/beta-Hydrolases superfamily protein	sp|Q9C942|CSE_ARATH Caffeoylshikimate esterase OS=Arabidopsis thaliana GN=CSE PE=1 SV=1//1.7837e-44
104594703	NW_010729085.1	4512724	4515902	1192	binding//protein binding//molecular_function	GSTL3; glutathione S-transferase L3; K00799 glutathione S-transferase [EC:2.5.1.18]	sp|Q9LZ06|GSTL3_ARATH Glutathione S-transferase L3 OS=Arabidopsis thaliana GN=GSTL3 PE=2 SV=1//1.46929e-98
104594816	NW_010729085.1	6725575	6732169	3785	serine-type peptidase activity//endopeptidase activity//peptidase activity, acting on L-amino acid peptides//hydrolase activity//serine hydrolase activity//oxidoreductase activity, acting on iron-sulfur proteins as donors//protein binding//binding//receptor binding//serine-type endopeptidase activity//oxidoreductase activity//hormone activity//catalytic activity//peptidase activity//molecular_fun…	MLO6; MLO-like protein 6; K08472 mlo protein	sp|Q94KB7|MLO6_ARATH MLO-like protein 6 OS=Arabidopsis thaliana GN=MLO6 PE=2 SV=2//2.54681e-06
104594902	NW_010729085.1	8597194	8600366	1516	oxidoreductase activity//protein binding//binding//oxidoreductase activity, acting on paired donors, with incorporation or reduction of molecular oxygen//molecular_function//oxidoreductase activity, acting on paired donors, with incorporation or reduction of molecular oxygen, 2-oxoglutarate as one donor, and incorporation of one atom each of oxygen into both donors//dioxygenase activity//catalyti…	oxidoreductase, 2OG-Fe(II) oxygenase family protein	sp|Q39224|SRG1_ARATH Protein SRG1 OS=Arabidopsis thaliana GN=SRG1 PE=2 SV=1//3.11976e-74
104595016	NW_010729086.1	67472	70487	1347	molecular_function//zinc ion binding//metal ion binding//catalytic activity//heterocyclic compound binding//ubiquitin-protein transferase activity//protein binding//cation binding//organic cyclic compound binding//binding//transition metal ion binding//ubiquitin-like protein transferase activity//nucleic acid binding//ion binding//RNA binding//transferase activity	C3HC4 type RING finger protein	sp|Q5ZM74|RN141_CHICK RING finger protein 141 OS=Gallus gallus GN=RNF141 PE=2 SV=1//8.23586e-08
104595024	NW_010729086.1	274895	277402	1332	--	alpha/beta hydrolase related protein	-//-
104595050	NW_010729086.1	794453	797647	2504	serine hydrolase activity//carbon-nitrogen lyase activity//hydrolase activity//peptidase activity, acting on L-amino acid peptides//endopeptidase activity//serine-type peptidase activity//peptidase activity//molecular_function//catalytic activity//ammonia-lyase activity//serine-type endopeptidase activity//lyase activity	PAL1; phenylalanine ammonia-lyase 1; K10775 phenylalanine ammonia-lyase [EC:4.3.1.24]	sp|O64963|PAL1_PRUAV Phenylalanine ammonia-lyase 1 OS=Prunus avium GN=PAL1 PE=2 SV=1//0
104595148	NW_010729086.1	3174292	3177122	1281	molecular_function//catalytic activity	phosphorylase superfamily protein	sp|Q07469|BSPA_POPDE Bark storage protein A OS=Populus deltoides GN=BSPA PE=2 SV=1//3.18817e-38
104595323	NW_010729086.1	6890902	6891935	803	--	hypothetical protein	-//-
104595342	NW_010729086.1	7296040	7297235	660	--	early nodulin-related protein	sp|Q02921|NO93_SOYBN Early nodulin-93 OS=Glycine max PE=2 SV=1//2.44396e-32
104595440	NW_010729075.1	332784	333779	836	--	MLP423; MLP-like protein 423	sp|Q93VR4|ML423_ARATH MLP-like protein 423 OS=Arabidopsis thaliana GN=MLP423 PE=2 SV=1//1.44855e-37
104595487	NW_010729087.1	288814	293651	1071	--	PAS2; very-long-chain (3R)-3-hydroxyacyl-[acyl-carrier protein] dehydratase PASTICCINO 2; K10703 very-long-chain (3R)-3-hydroxyacyl-CoA dehydratase [EC:4.2.1.134]	sp|Q8VZB2|HACD_ARATH Very-long-chain (3R)-3-hydroxyacyl-CoA dehydratase PASTICCINO 2 OS=Arabidopsis thaliana GN=PAS2 PE=1 SV=1//1.05697e-121
104595530	NW_010729087.1	1075250	1078723	4029	hydrolase activity, acting on ester bonds//nuclease activity//hydrolase activity//nucleic acid binding//endonuclease activity//binding//organic cyclic compound binding//endonuclease activity, active with either ribo- or deoxyribonucleic acids and producing 5'-phosphomonoesters//endoribonuclease activity//heterocyclic compound binding//catalytic activity//ribonuclease activity//RNA-DNA hybrid ribo…	HVA22A; HVA22-like protein A	sp|Q9S7V4|HA22A_ARATH HVA22-like protein a OS=Arabidopsis thaliana GN=HVA22A PE=2 SV=1//4.28974e-13
104595597	NW_010729087.1	2478960	2481352	2535	catalytic activity//carboxylic ester hydrolase activity//molecular_function//chlorophyllase activity//hydrolase activity//hydrolase activity, acting on ester bonds	alpha/beta-Hydrolases superfamily protein	sp|P34913|HYES_HUMAN Bifunctional epoxide hydrolase 2 OS=Homo sapiens GN=EPHX2 PE=1 SV=2//8.43288e-10
104595614	NW_010729087.1	2711212	2712213	1659	--	--	-//-
104595639	NW_010729087.1	3262742	3266360	1370	catalytic activity//transferase activity, transferring one-carbon groups//molecular_function//transferase activity//methyltransferase activity	JMT; jasmonic acid carboxyl methyltransferase; K08241 jasmonate O-methyltransferase [EC:2.1.1.141]	sp|Q9SBK6|JMT_BRARP Jasmonate O-methyltransferase OS=Brassica rapa subsp. pekinensis GN=JMT PE=1 SV=1//1.0396e-119
104595647	NW_010729087.1	3412161	3433224	10512	--	F-box protein	sp|Q84V03|FB348_ARATH F-box protein At2g16365 OS=Arabidopsis thaliana GN=At2g16365 PE=2 SV=2//2.18801e-16
104595731	NW_010729087.1	4865473	4867661	2078	transmembrane transporter activity//transporter activity//molecular_function	PMT5; polyol transporter 5	sp|Q8VZ80|PLT5_ARATH Polyol transporter 5 OS=Arabidopsis thaliana GN=PLT5 PE=1 SV=2//0
104595745	NW_010729087.1	5235845	5239196	2550	metal ion binding//zinc ion binding//molecular_function//transition metal ion binding//binding//cation binding//ion binding	C2H2-like zinc finger protein	sp|Q9LVQ7|IDD1_ARATH Protein indeterminate-domain 1 OS=Arabidopsis thaliana GN=IDD1 PE=1 SV=1//7.17333e-119
104595820	NW_010729087.1	6821734	6825597	5192	molecular function regulator//phosphotransferase activity, alcohol group as acceptor//enzyme activator activity//nucleic acid binding//protein kinase activity//enzyme regulator activity//DNA binding//kinase activity//transferase activity//protein serine/threonine kinase activity//chromatin binding//nucleoside-triphosphatase regulator activity//molecular_function//transferase activity, transferrin…	phototropic-responsive NPH3 family protein	sp|Q94A73|Y5656_ARATH BTB/POZ domain-containing protein At5g66560 OS=Arabidopsis thaliana GN=At5g66560 PE=2 SV=2//4.81004e-10
104595844	NW_010729087.1	7469058	7478098	2030	--	zinc-finger domain of monoamine-oxidase A repressor R1	sp|Q96GN5|CDA7L_HUMAN Cell division cycle-associated 7-like protein OS=Homo sapiens GN=CDCA7L PE=1 SV=2//2.14861e-25
104595895	NW_010729087.1	8396208	8399012	1216	molecular_function//catalytic activity//galactosidase activity//hydrolase activity, hydrolyzing O-glycosyl compounds//beta-galactosidase activity//hydrolase activity, acting on glycosyl bonds//hydrolase activity	LOG1; cytokinin riboside 5'-monophosphate phosphoribohydrolase LOG1; K06966	sp|Q8RUN2|LOG1_ARATH Cytokinin riboside 5&apos;-monophosphate phosphoribohydrolase LOG1 OS=Arabidopsis thaliana GN=LOG1 PE=1 SV=1//8.43177e-113
104595910	NW_010729075.1	1000343	1005154	1009	oxidoreductase activity//oxidoreductase activity, acting on iron-sulfur proteins as donors//molecular_function//catalytic activity	Ferredoxin-thioredoxin reductase catalytic chain; K17892 ferredoxin-thioredoxin reductase catalytic chain [EC:1.8.7.2]	sp|O49856|FTRC_SOYBN Ferredoxin-thioredoxin reductase catalytic chain, chloroplastic OS=Glycine max GN=FTRC PE=2 SV=1//4.20198e-54
104595997	NW_010729074.1	1312021	1314534	2514	transferase activity, transferring acyl groups other than amino-acyl groups//transferase activity//3-oxoacyl-[acyl-carrier-protein] synthase activity//fatty acid synthase activity//molecular_function//transferase activity, transferring acyl groups//catalytic activity	KCS4; 3-ketoacyl-CoA synthase 4; K15397 3-ketoacyl-CoA synthase [EC:2.3.1.199]	sp|Q9LN49|KCS4_ARATH 3-ketoacyl-CoA synthase 4 OS=Arabidopsis thaliana GN=KCS4 PE=2 SV=1//0
104596009	NW_010729088.1	939995	942539	3176	purine nucleoside binding//hydrolase activity//purine ribonucleoside triphosphate binding//adenyl nucleotide binding//purine ribonucleotide binding//hydrolase activity, acting on acid anhydrides, in phosphorus-containing anhydrides//purine nucleotide binding//helicase activity//ion binding//anion binding//metal ion binding//zinc ion binding//molecular_function//catalytic activity//heterocyclic co…	RCA; ribulose bisphosphate carboxylase/oxygenase activase	sp|Q40281|RCA_MALDO Ribulose bisphosphate carboxylase/oxygenase activase, chloroplastic OS=Malus domestica GN=RCA PE=2 SV=1//1.05209e-28
104596023	NW_010729088.1	1362535	1364068	1534	binding//protein binding//molecular_function	calcium-dependent lipid-binding domain-containing protein	-//-
104596087	NW_010729088.1	3068000	3072390	1856	lipid binding//catalytic activity//molecular_function//oxidoreductase activity, acting on peroxide as acceptor//binding//protein binding//peroxidase activity//glutathione peroxidase activity//antioxidant activity//oxidoreductase activity	GPX6; glutathione peroxidase 6; K00432 glutathione peroxidase [EC:1.11.1.9]	sp|Q06652|GPX4_CITSI Probable phospholipid hydroperoxide glutathione peroxidase OS=Citrus sinensis GN=CSA PE=1 SV=1//1.35563e-11
104596228	NW_010729088.1	7390957	7392651	1500	catalytic activity//oxidoreductase activity, acting on paired donors, with incorporation or reduction of molecular oxygen, 2-oxoglutarate as one donor, and incorporation of one atom each of oxygen into both donors//molecular_function//oxidoreductase activity, acting on paired donors, with incorporation or reduction of molecular oxygen//dioxygenase activity//oxidoreductase activity	LDOX; leucoanthocyanidin dioxygenase; K05277 leucoanthocyanidin dioxygenase [EC:1.14.11.19]	sp|P51091|LDOX_MALDO Leucoanthocyanidin dioxygenase OS=Malus domestica GN=ANS PE=2 SV=1//0
104596365	NW_010729089.1	1411426	1413845	3866	metal ion binding//isomerase activity//molecular_function//oxidoreductase activity, acting on paired donors, with incorporation or reduction of molecular oxygen//heterocyclic compound binding//catalytic activity//iron ion binding//oxidoreductase activity//DNA topoisomerase activity//transition metal ion binding//binding//organic cyclic compound binding//cation binding//nucleic acid binding//tetra…	CYP704A2; cytochrome P450, family 704, subfamily A, polypeptide 2	sp|Q50EK3|C04C1_PINTA Cytochrome P450 704C1 OS=Pinus taeda GN=CYP704C1 PE=2 SV=1//1.13094e-09
104596392	NW_010729089.1	2188483	2195899	5469	structural constituent of ribosome//oxidoreductase activity, acting on NAD(P)H//NADH dehydrogenase (quinone) activity//thiol oxidase activity//structural molecule activity//catalytic activity//oxidoreductase activity, acting on NAD(P)H, quinone or similar compound as acceptor//NADH dehydrogenase activity//molecular_function//oxidoreductase activity, acting on a sulfur group of donors, oxygen as a…	hypothetical protein	-//-
104596470	NW_010729075.1	2205494	2207017	1275	molecular_function//protein binding//binding	ERD9; glutathione S-transferase U17; K00799 glutathione S-transferase [EC:2.5.1.18]	sp|Q9FUS8|GSTUH_ARATH Glutathione S-transferase U17 OS=Arabidopsis thaliana GN=GSTU17 PE=2 SV=1//1.04546e-104
104596646	NW_010729089.1	3461568	3462887	1320	hydrolase activity//aspartic-type endopeptidase activity//endopeptidase activity//peptidase activity, acting on L-amino acid peptides//catalytic activity//peptidase activity//molecular_function//aspartic-type peptidase activity	aspartyl protease-like protein	sp|Q8RVH5|7SBG2_SOYBN Basic 7S globulin 2 OS=Glycine max PE=1 SV=1//1.21774e-72
104596676	NW_010729089.1	8070473	8079412	1326	catalytic activity//carboxylic ester hydrolase activity//molecular_function//chlorophyllase activity//hydrolase activity//1-alkyl-2-acetylglycerophosphocholine esterase activity//hydrolase activity, acting on ester bonds	CLH1; chlorophyllase 1; K08099 chlorophyllase [EC:3.1.1.14]	sp|O22527|CLH1_ARATH Chlorophyllase-1 OS=Arabidopsis thaliana GN=CLH1 PE=1 SV=1//8.39359e-76
104596742	NW_010729090.1	2401200	2401995	503	--	--	-//-
104596814	NW_010729090.1	5644494	5646068	1275	--	RD22; dehydration-responsive protein RD22	sp|Q0JEP3|BURP5_ORYSJ BURP domain-containing protein 5 OS=Oryza sativa subsp. japonica GN=BURP5 PE=2 SV=2//9.59839e-56
104596982	NW_010729091.1	943916	945814	1899	catalytic activity//transferase activity, transferring acyl groups//molecular_function//transferase activity//transferase activity, transferring acyl groups other than amino-acyl groups	HXXXD-type acyl-transferase-like protein	sp|Q9FF86|DCR_ARATH BAHD acyltransferase DCR OS=Arabidopsis thaliana GN=DCR PE=2 SV=1//3.2326e-57
104597021	NW_010729091.1	1734653	1736087	922	--	MEE59; protein maternal effect embryo arrest 59	-//-
104597051	NW_010729091.1	2232086	2241099	1851	molecular_function//catalytic activity	AtIPCS1; phosphatidylinositol:ceramide inositolphosphotransferase 1	sp|Q5N7A7|IPCS_ORYSJ Phosphatidylinositol:ceramide inositolphosphotransferase OS=Oryza sativa subsp. japonica GN=ERH1 PE=2 SV=1//3.18248e-154
104597208	NW_010729091.1	5304760	5306257	1128	molecular transducer activity//signaling receptor activity//heme binding//signal transducer activity//receptor activity//tetrapyrrole binding//peroxidase activity//binding//organic cyclic compound binding//steroid hormone receptor activity//oxidoreductase activity//antioxidant activity//transcription factor activity, sequence-specific DNA binding//heterocyclic compound binding//catalytic activity…	peroxidase 52; K00430 peroxidase [EC:1.11.1.7]	sp|A7NY33|PER4_VITVI Peroxidase 4 OS=Vitis vinifera GN=GSVIVT00023967001 PE=1 SV=1//1.57884e-108
104597250	NW_010729091.1	6295315	6296084	770	--	hypothetical protein	-//-
104597338	NW_010729091.1	3661385	3662944	1560	--	hypothetical protein	-//-
104597400	NW_010729092.1	1113303	1122855	5787	hydrolase activity//catalytic activity//molecular_function//peptidase activity	SIP2; putative galactinol--sucrose galactosyltransferase 2; K06617 raffinose synthase [EC:2.4.1.82]	sp|Q94A08|RFS2_ARATH Probable galactinol--sucrose galactosyltransferase 2 OS=Arabidopsis thaliana GN=RFS2 PE=2 SV=2//3.53322e-06
104597414	NW_010729092.1	1352761	1356844	10680	kinase activity//adenyl nucleotide binding//purine ribonucleotide binding//ion binding//anion binding//transferase activity//purine nucleotide binding//purine nucleoside binding//protein kinase activity//phosphotransferase activity, alcohol group as acceptor//purine ribonucleoside triphosphate binding//purine ribonucleoside binding//carbohydrate derivative binding//adenyl ribonucleotide binding//…	G-type lectin S-receptor-like serine/threonine-protein kinase SD3-1	sp|P93756|SD31_ARATH G-type lectin S-receptor-like serine/threonine-protein kinase SD3-1 OS=Arabidopsis thaliana GN=SD31 PE=3 SV=1//0
104597482	NW_010729092.1	2759142	2769367	5256	transferase activity//transferase activity, transferring amino-acyl groups//arginyltransferase activity//catalytic activity//transferase activity, transferring acyl groups//molecular_function	OTU-like cysteine protease domain-containing protein	sp|Q8LBZ4|OTU_ARATH OTU domain-containing protein At3g57810 OS=Arabidopsis thaliana GN=At3g57810 PE=2 SV=1//6.98523e-07
104597492	NW_010729092.1	2936170	2936853	684	DNA binding//sequence-specific DNA binding//nucleic acid binding//organic cyclic compound binding//binding//heterocyclic compound binding//molecular_function	histone H3; K11253 histone H3	sp|P68428|H32_WHEAT Histone H3.2 OS=Triticum aestivum PE=1 SV=2//3.42292e-70
104597500	NW_010729092.1	3069464	3070175	712	sequence-specific DNA binding//nucleic acid binding//DNA binding//heterocyclic compound binding//molecular_function//organic cyclic compound binding//binding	histone H3; K11253 histone H3	sp|P68428|H32_WHEAT Histone H3.2 OS=Triticum aestivum PE=1 SV=2//7.41401e-71
104597509	NW_010729074.1	1731217	1740202	14393	damaged DNA binding//S-adenosylmethionine-dependent methyltransferase activity//heterocyclic compound binding//catalytic activity//transferase activity, transferring one-carbon groups//metal ion binding//molecular_function//protein binding//cation binding//binding//RNA methyltransferase activity//organic cyclic compound binding//hydrolase activity, acting on carbon-nitrogen (but not peptide) bond…	BGLU44; beta-glucosidase 44; K05350 beta-glucosidase [EC:3.2.1.21]	sp|Q9LV33|BGL44_ARATH Beta-glucosidase 44 OS=Arabidopsis thaliana GN=BGLU44 PE=2 SV=1//6.18609e-06
104597628	NW_010729075.1	4825681	4826398	1231	enzyme regulator activity//molecular function regulator//nucleic acid binding//translation factor activity, RNA binding//RNA binding//molecular_function//endopeptidase regulator activity//peptidase regulator activity//heterocyclic compound binding//translation initiation factor activity//peptidase inhibitor activity//serine-type endopeptidase inhibitor activity//binding//organic cyclic compound b…	--	sp|Q41066|IBB2_PEA Seed trypsin/chymotrypsin inhibitor TI5-72 OS=Pisum sativum GN=TI572 PE=2 SV=1//1.51826e-20
104597639	NW_010729092.1	5241820	5242904	948	--	--	-//-
104597667	NW_010729092.1	5707614	5709091	1331	--	hypothetical protein	-//-
104597699	NW_010729092.1	6280669	6282465	1428	--	NDF2; NDH-dependent cyclic electron flow 1	sp|Q94AQ8|PNSB2_ARATH Photosynthetic NDH subunit of subcomplex B 2, chloroplastic OS=Arabidopsis thaliana GN=PNSB2 PE=2 SV=1//5.47729e-129
104597872	NW_010729093.1	1562082	1570996	1606	hydrolase activity//hydrolase activity, acting on ester bonds//D-aminoacyl-tRNA deacylase activity//carboxylic ester hydrolase activity//molecular_function//catalytic activity	GEK1; D-aminoacyl-tRNA deacylase; K09716 D-aminoacyl-tRNA deacylase [EC:3.1.1.96]	sp|Q9ZPQ3|GEK1_ARATH D-aminoacyl-tRNA deacylase OS=Arabidopsis thaliana GN=GEK1 PE=1 SV=2//1.87863e-160
104597976	NW_010729093.1	3596015	3599291	3532	molecular_function//protein binding//binding	F-box family protein	sp|Q9FL82|FB270_ARATH F-box protein At5g39250 OS=Arabidopsis thaliana GN=At5g39250 PE=2 SV=1//6.06271e-105
104598075	NW_010729093.1	5251446	5255751	2917	--	phosphate transporter PHO1-3	sp|Q6R8G7|PHO13_ARATH Phosphate transporter PHO1 homolog 3 OS=Arabidopsis thaliana GN=PHO1;H3 PE=2 SV=2//0
104598125	NW_010729093.1	6363864	6368171	1496	--	transmembrane amino acid transporter family protein; K15015 solute carrier family 32 (vesicular inhibitory amino acid transporter)	sp|P47082|AVT1_YEAST Vacuolar amino acid transporter 1 OS=Saccharomyces cerevisiae (strain ATCC 204508 / S288c) GN=AVT1 PE=1 SV=1//1.03552e-30
104598273	NW_010729094.1	2499608	2500339	732	sequence-specific DNA binding//nucleic acid binding//DNA binding//heterocyclic compound binding//molecular_function//organic cyclic compound binding//binding	Histone H3.3; K11253 histone H3	sp|P68428|H32_WHEAT Histone H3.2 OS=Triticum aestivum PE=1 SV=2//4.33842e-71
104598308	NW_010729094.1	3912274	3921182	2568	hydrolase activity//purine ribonucleoside triphosphate binding//nucleic acid binding//purine nucleoside binding//guanyl ribonucleotide binding//transferase activity//RNA binding//purine nucleotide binding//nucleotide kinase activity//electron carrier activity//guanyl nucleotide binding//nucleobase-containing compound kinase activity//helicase activity//anion binding//ion binding//adenyl nucleotid…	WBC11; ABC transporter G family member 11	sp|Q8RXN0|AB11G_ARATH ABC transporter G family member 11 OS=Arabidopsis thaliana GN=ABCG11 PE=1 SV=1//0
104598530	NW_010729095.1	3800413	3802911	1693	methyltransferase activity//transferase activity//molecular_function//catalytic activity//transferase activity, transferring one-carbon groups//protein binding//binding	UBQ3; polyubiquitin 3; K08770 ubiquitin C	sp|P69309|UBIQP_AVEFA Polyubiquitin OS=Avena fatua PE=2 SV=2//1.2356e-155
104598560	NW_010729095.1	4264330	4265151	822	--	Bifunctional inhibitor/lipid-transfer protein/seed storage 2S albumin superfamily protein	sp|Q9SU33|ERLL3_ARATH pEARLI1-like lipid transfer protein 3 OS=Arabidopsis thaliana GN=At4g12500 PE=2 SV=1//3.00351e-30
104598574	NW_010729095.1	4605393	4611361	4332	catalytic activity//molecular_function	trehalose-phosphate phosphatase G; K01087 trehalose 6-phosphate phosphatase [EC:3.1.3.12]	sp|Q9SUW0|TPPG_ARATH Probable trehalose-phosphate phosphatase G OS=Arabidopsis thaliana GN=TPPG PE=2 SV=1//7.99683e-14
104598578	NW_010729095.1	4773763	4779720	2701	transition metal ion binding//cation binding//binding//oxidoreductase activity//catalytic activity//metal ion binding//molecular_function//ion binding//copper ion binding	SKU5; multi-copper oxidase-like protein SKU5	sp|Q9SU40|SKU5_ARATH Monocopper oxidase-like protein SKU5 OS=Arabidopsis thaliana GN=SKU5 PE=1 SV=1//0
104598595	NW_010729095.1	5202564	5203520	957	enzyme inhibitor activity//carboxylic ester hydrolase activity//molecular_function//catalytic activity//pectinesterase activity//hydrolase activity, acting on ester bonds//molecular function regulator//enzyme regulator activity//hydrolase activity	plant invertase/pectin methylesterase inhibitor superfamily protein	sp|P17407|21KD_DAUCA 21 kDa protein OS=Daucus carota PE=2 SV=1//5.98077e-51
104598615	NW_010729095.1	5645963	5649109	2644	--	hypothetical protein	-//-
104598660	NW_010729095.1	6583754	6587744	1861	hydrolase activity//hydrolase activity, acting on acid anhydrides//molecular_function//catalytic activity	hypothetical protein	sp|Q8W4K5|VAB_ARATH VAN3-binding protein OS=Arabidopsis thaliana GN=VAB PE=1 SV=1//5.12541e-98
104598755	NW_010729096.1	674808	684210	4601	S-methyltransferase activity//5-methyltetrahydrofolate-dependent methyltransferase activity//adenyl nucleotide binding//transferase activity, transferring acyl groups, acyl groups converted into alkyl on transfer//amino acid binding//methyltransferase activity//purine ribonucleotide binding//carboxylic acid binding//ion binding//anion binding//methionine synthase activity//transferase activity//p…	ACLB-2; ATP citrate lyase subunit B 2; K01648 ATP citrate (pro-S)-lyase [EC:2.3.3.8]	sp|Q9FGX1|ACLB2_ARATH ATP-citrate synthase beta chain protein 2 OS=Arabidopsis thaliana GN=ACLB-2 PE=1 SV=1//4.13905e-09
104598796	NW_010729096.1	1670244	1676408	2747	molecular_function//active transmembrane transporter activity//transferase activity, transferring phosphorus-containing groups//nucleotidyltransferase activity//nucleoside phosphate binding//small molecule binding//UDP-N-acetylmuramate dehydrogenase activity//catalytic activity//heterocyclic compound binding//oxidoreductase activity, acting on CH-OH group of donors//hydrogen-translocating pyropho…	AVP1; Pyrophosphate-energized vacuolar membrane proton pump 1; K01507 inorganic pyrophosphatase [EC:3.6.1.1]	sp|P21616|AVP_VIGRR Pyrophosphate-energized vacuolar membrane proton pump OS=Vigna radiata var. radiata PE=1 SV=4//0
104598801	NW_010729096.1	1879003	1880046	876	transition metal ion binding//cation binding//organic cyclic compound binding//binding//zinc ion binding//metal ion binding//molecular_function//transcription factor activity, sequence-specific DNA binding//heterocyclic compound binding//nucleic acid binding transcription factor activity//DNA binding//ion binding//nucleic acid binding//sequence-specific DNA binding	drought responsive ATP-binding motif containing protein	sp|Q8LGG8|USPAL_ARATH Universal stress protein A-like protein OS=Arabidopsis thaliana GN=At3g01520 PE=1 SV=2//2.70091e-14
104598813	NW_010729096.1	2063650	2068415	2860	catalytic activity//molecular_function//hydrolase activity, acting on glycosyl bonds//hydrolase activity, hydrolyzing O-glycosyl compounds//hydrolase activity	BXL1; bifunctional {beta}-D-xylosidase/{alpha}-L-arabinofuranosidase	sp|Q9FGY1|BXL1_ARATH Beta-D-xylosidase 1 OS=Arabidopsis thaliana GN=BXL1 PE=1 SV=1//0
104598817	NW_010729096.1	2096711	2098140	1430	binding//catalytic activity//molecular_function//cofactor binding//coenzyme binding	VEP1; 3-oxo-Delta(4,5)-steroid 5-beta-reductase	sp|Q9STX2|VEP1_ARATH 3-oxo-Delta(4,5)-steroid 5-beta-reductase OS=Arabidopsis thaliana GN=VEP1 PE=1 SV=1//5.38223e-101
104598896	NW_010729096.1	3941033	3943709	1830	hydrolase activity, acting on glycosyl bonds//hydrolase activity, hydrolyzing O-glycosyl compounds//hydrolase activity//catalytic activity//molecular_function	GH9B13; glycosyl hydrolase 9B13	sp|O81416|GUN17_ARATH Endoglucanase 17 OS=Arabidopsis thaliana GN=At4g02290 PE=2 SV=1//0
104598945	NW_010729096.1	4957061	4958362	1302	hydrolase activity, acting on ester bonds//pectinesterase activity//hydrolase activity//enzyme regulator activity//molecular function regulator//enzyme inhibitor activity//catalytic activity//molecular_function//carboxylic ester hydrolase activity	plant invertase/pectin methylesterase inhibitor superfamily protein	sp|P17407|21KD_DAUCA 21 kDa protein OS=Daucus carota PE=2 SV=1//1.04089e-26
104598992	NW_010729075.1	6983951	6987899	1895	ion binding//heme binding//tetrapyrrole binding//binding//organic cyclic compound binding//cation binding//transition metal ion binding//oxidoreductase activity//iron ion binding//heterocyclic compound binding//catalytic activity//molecular_function//oxidoreductase activity, acting on paired donors, with incorporation or reduction of molecular oxygen//metal ion binding	TT7; Flavonoid 3'-monooxygenase; K05280 flavonoid 3'-monooxygenase [EC:1.14.13.21]	sp|Q9SBQ9|F3PH_PETHY Flavonoid 3&apos;-monooxygenase OS=Petunia hybrida GN=CYP75B2 PE=2 SV=1//0
104598998	NW_010729096.1	6281596	6282351	636	binding//organic cyclic compound binding//DNA binding//heterocyclic compound binding//sequence-specific DNA binding//molecular_function//nucleic acid binding	HTA6; histone H2A 6; K11251 histone H2A	sp|P25469|H2A1_SOLLC Histone H2A.1 OS=Solanum lycopersicum PE=2 SV=1//9.22685e-46
104598999	NW_010729096.1	6286580	6287926	1156	binding//protein binding//molecular_function	GSTF7; glutathione S-transferase F7; K00799 glutathione S-transferase [EC:2.5.1.18]	sp|P46423|GSTF_HYOMU Glutathione S-transferase OS=Hyoscyamus muticus PE=1 SV=1//3.38792e-99
104599308	NW_010729097.1	5758707	5763216	2881	solute:cation antiporter activity//ion transmembrane transporter activity//cation transmembrane transporter activity//antiporter activity//substrate-specific transmembrane transporter activity//solute:proton antiporter activity//transmembrane transporter activity//substrate-specific transporter activity//inorganic cation transmembrane transporter activity//transporter activity//secondary active t…	CHX20; cation/H(+) antiporter 20	sp|Q9M353|CHX20_ARATH Cation/H(+) antiporter 20 OS=Arabidopsis thaliana GN=CHX20 PE=2 SV=1//0
104599347	NW_010729097.1	6549156	6553413	1496	purine nucleotide binding//transferase activity//anion binding//ion binding//purine ribonucleotide binding//adenyl nucleotide binding//kinase activity//purine ribonucleoside triphosphate binding//phosphotransferase activity, alcohol group as acceptor//purine nucleoside binding//protein kinase activity//nucleotide binding//ribonucleotide binding//binding//organic cyclic compound binding//ATP bindi…	MPK3; mitogen-activated protein kinase 3; K04371 mitogen-activated protein kinase 1/3 [EC:2.7.11.24]	sp|Q39023|MPK3_ARATH Mitogen-activated protein kinase 3 OS=Arabidopsis thaliana GN=MPK3 PE=1 SV=2//0
104599397	NW_010729098.1	563704	565259	1140	oxidoreductase activity//protein binding//binding//NADH dehydrogenase (ubiquinone) activity//macromolecular complex binding//receptor binding//NADH dehydrogenase activity//molecular_function//oxidoreductase activity, acting on NAD(P)H, quinone or similar compound as acceptor//insulin receptor binding//catalytic activity//NADH dehydrogenase (quinone) activity//oxidoreductase activity, acting on NA…	hypothetical protein	-//-
104599402	NW_010729098.1	616765	618238	1192	--	pollen Ole e 1 allergen and extensin family protein	sp|Q9FZA2|AGP31_ARATH Non-classical arabinogalactan protein 31 OS=Arabidopsis thaliana GN=AGP31 PE=1 SV=1//1.26415e-31
104599408	NW_010729098.1	769060	774571	1547	diacylglycerol O-acyltransferase activity//acetyltransferase activity//acylglycerol O-acyltransferase activity//transferase activity//alcohol O-acetyltransferase activity//alcohol O-acyltransferase activity//transferase activity, transferring acyl groups other than amino-acyl groups//catalytic activity//transferase activity, transferring acyl groups//O-acyltransferase activity//O-acetyltransferas…	bifunctional wax ester synthase/diacylglycerol acyltransferase	sp|Q93ZR6|WSD1_ARATH O-acyltransferase WSD1 OS=Arabidopsis thaliana GN=WSD1 PE=2 SV=1//4.29124e-40
104599409	NW_010729098.1	779420	785047	2063	acylglycerol O-acyltransferase activity//diacylglycerol O-acyltransferase activity//transferase activity, transferring acyl groups other than amino-acyl groups//transferase activity//molecular_function//O-acyltransferase activity//transferase activity, transferring acyl groups//catalytic activity	O-acyltransferase (WSD1-like) family protein	sp|Q93ZR6|WSD1_ARATH O-acyltransferase WSD1 OS=Arabidopsis thaliana GN=WSD1 PE=2 SV=1//1.63195e-37
104599417	NW_010729098.1	1114304	1119848	1972	transporter activity//secondary active transmembrane transporter activity//drug transporter activity//molecular_function//active transmembrane transporter activity//antiporter activity//drug transmembrane transporter activity//transmembrane transporter activity	MATE efflux family protein LAL5; K03327 multidrug resistance protein, MATE family	sp|Q9LUH3|LAL5_ARATH MATE efflux family protein LAL5 OS=Arabidopsis thaliana GN=LAL5 PE=2 SV=1//9.98142e-177
104599418	NW_010729098.1	1158603	1158994	392	--	--	-//-
104599450	NW_010729098.1	1871672	1872626	955	molecular_function//nucleic acid binding transcription factor activity//transcription factor activity, sequence-specific DNA binding	ERF12; ethylene-responsive transcription factor 12	sp|Q94ID6|ERF81_ARATH Ethylene-responsive transcription factor 12 OS=Arabidopsis thaliana GN=ERF12 PE=2 SV=1//4.76737e-37
104599502	NW_010729098.1	3259601	3260286	686	sequence-specific DNA binding//nucleic acid binding//DNA binding//heterocyclic compound binding//molecular_function//organic cyclic compound binding//binding	histone H3; K11253 histone H3	sp|P68428|H32_WHEAT Histone H3.2 OS=Triticum aestivum PE=1 SV=2//5.36248e-71
104599564	NW_010729098.1	5100329	5101368	494	--	--	-//-
104599570	NW_010729098.1	5234755	5235585	710	ion binding//electron carrier activity//copper ion binding//molecular_function//metal ion binding//binding//cation binding//transition metal ion binding	ARPN; plantacyanin	sp|P60496|BABL_LILLO Chemocyanin OS=Lilium longiflorum PE=1 SV=1//1.27673e-46
104599594	NW_010729098.1	6269000	6271106	1096	tetrapyrrole binding//heme binding//catalytic activity//heterocyclic compound binding//oxidoreductase activity, acting on peroxide as acceptor//molecular_function//peroxidase activity//organic cyclic compound binding//binding//oxidoreductase activity//antioxidant activity	peroxidase 43; K00430 peroxidase [EC:1.11.1.7]	sp|Q9SZH2|PER43_ARATH Peroxidase 43 OS=Arabidopsis thaliana GN=PER43 PE=3 SV=2//4.27657e-159
104599739	NW_010729099.1	3597443	3601238	4005	catalytic activity//molecular_function//transferase activity, transferring hexosyl groups//binding//transferase activity, transferring glycosyl groups//carbohydrate binding//transferase activity	UDP-glycosyltransferase 71B7	sp|Q2V6K0|UFOG6_FRAAN UDP-glucose flavonoid 3-O-glucosyltransferase 6 OS=Fragaria ananassa GN=GT6 PE=1 SV=1//9.82467e-140
104599741	NW_010729099.1	3679824	3681381	1070	nucleoside binding//carbohydrate derivative binding//purine ribonucleoside binding//adenyl ribonucleotide binding//hydrolase activity, acting on acid anhydrides//nucleotide binding//ribonucleotide binding//binding//macromolecular complex binding//organic cyclic compound binding//ATP binding//ribonucleoside binding//molecular_function//heterocyclic compound binding//catalytic activity//small molec…	MYB113; transcription factor MYB113; K09422 myb proto-oncogene protein, plant	sp|Q9FNV9|MY113_ARATH Transcription factor MYB113 OS=Arabidopsis thaliana GN=MYB113 PE=1 SV=1//4.4968e-51
104599777	NW_010729074.1	2319468	2321448	1415	--	hypothetical protein	sp|Q9SUC9|UGPI7_ARATH Uncharacterized GPI-anchored protein At4g28100 OS=Arabidopsis thaliana GN=At4g28100 PE=1 SV=1//4.63225e-61
104599808	NW_010729075.1	8243225	8258483	1394	nucleic acid binding//selenium binding//substrate-specific transmembrane transporter activity//hydrolase activity//transmembrane transporter activity//DNA binding//cation transmembrane transporter activity//nuclease activity//protein dimerization activity//exodeoxyribonuclease VII activity//ion transmembrane transporter activity//hydrolase activity, acting on ester bonds//exodeoxyribonuclease act…	AP1; Floral homeotic protein APETALA 1; K09264 MADS-box transcription factor, plant	sp|Q42429|AGL8_SOLTU Agamous-like MADS-box protein AGL8 homolog OS=Solanum tuberosum PE=2 SV=1//3.09366e-86
104599883	NW_010729100.1	397618	401846	1500	phosphoric ester hydrolase activity//hydrolase activity//carbohydrate phosphatase activity//fructose 1,6-bisphosphate 1-phosphatase activity//ion binding//hydrolase activity, acting on ester bonds//metal ion binding//molecular_function//catalytic activity//phosphatase activity//binding//cation binding//sugar-phosphatase activity	fructose-1,6-bisphosphatase; K03841 fructose-1,6-bisphosphatase I [EC:3.1.3.11]	sp|Q42649|F16P2_BETVU Fructose-1,6-bisphosphatase, cytosolic OS=Beta vulgaris PE=2 SV=2//0
104599884	NW_010729100.1	416024	416719	696	heterocyclic compound binding//molecular_function//organic cyclic compound binding//binding//sequence-specific DNA binding//nucleic acid binding//DNA binding	histone H3; K11253 histone H3	sp|P68428|H32_WHEAT Histone H3.2 OS=Triticum aestivum PE=1 SV=2//4.53574e-77
104599924	NW_010729100.1	1332910	1333935	750	--	--	sp|Q08655|ASR1_SOLLC Abscisic stress-ripening protein 1 OS=Solanum lycopersicum GN=ASR1 PE=2 SV=1//5.05212e-09
104600011	NW_010729100.1	3330867	3339779	2847	GTP binding//hydrolase activity, acting on acid anhydrides, in phosphorus-containing anhydrides//signal transducer activity//RNA ligase activity//kinase activity//dephospho-CoA kinase activity//adenyl nucleotide binding//DNA helicase activity//purine ribonucleotide binding//helicase activity//guanyl nucleotide binding//nucleobase-containing compound kinase activity//nucleotide kinase activity//li…	SK1; Shikimate kinase; K00891 shikimate kinase [EC:2.7.1.71]	sp|Q7X7H9|SK3_ORYSJ Shikimate kinase 3, chloroplastic OS=Oryza sativa subsp. japonica GN=SK3 PE=1 SV=2//4.19037e-07
104600091	NW_010729100.1	5049214	5070724	7513	molecular_function//acetyl-CoA carboxylase activity//metal ion binding//small molecule binding//nucleoside phosphate binding//ligase activity//heterocyclic compound binding//catalytic activity//ligase activity, forming carbon-carbon bonds//purine ribonucleoside binding//carbohydrate derivative binding//adenyl ribonucleotide binding//nucleoside binding//binding//organic cyclic compound binding//ca…	ACC1; acetyl-CoA carboxylase 1; K11262 acetyl-CoA carboxylase / biotin carboxylase [EC:6.4.1.2 6.3.4.14]	sp|Q38970|ACC1_ARATH Acetyl-CoA carboxylase 1 OS=Arabidopsis thaliana GN=ACC1 PE=1 SV=1//0
104600106	NW_010729100.1	5312136	5313726	1317	heme binding//tetrapyrrole binding//oxidoreductase activity//antioxidant activity//peroxidase activity//binding//organic cyclic compound binding//oxidoreductase activity, acting on peroxide as acceptor//molecular_function//heterocyclic compound binding//catalytic activity	putative peroxidase; K00430 peroxidase [EC:1.11.1.7]	sp|Q9XIV8|PERN1_TOBAC Peroxidase N1 OS=Nicotiana tabacum GN=poxN1 PE=1 SV=1//5.45166e-159
104600168	NW_010729100.1	3457301	3487935	3705	oxidoreductase activity//carbohydrate binding//transition metal ion binding//cation binding//binding//metal ion binding//molecular_function//catalytic activity//copper ion binding//polysaccharide binding//ion binding//pattern binding//starch binding	LAC14; laccase 14; K05909 laccase [EC:1.10.3.2]	sp|Q9FY79|LAC14_ARATH Laccase-14 OS=Arabidopsis thaliana GN=LAC14 PE=2 SV=1//0
104600214	NW_010729101.1	519381	522263	1752	molecular_function//pyridoxal phosphate binding//heterocyclic compound binding//catalytic activity//lyase activity//binding//organic cyclic compound binding//cofactor binding//ion binding//anion binding	ACS2; 1-aminocyclopropane-1-carboxylate synthase 2; K01762 1-aminocyclopropane-1-carboxylate synthase [EC:4.4.1.14]	sp|Q9MB95|1A11_PRUMU 1-aminocyclopropane-1-carboxylate synthase 1 OS=Prunus mume GN=ACS1 PE=2 SV=1//0
104600247	NW_010729101.1	1300634	1301419	786	--	late embryogenesis abundant hydroxyproline-rich glycoprotein	sp|Q6DST1|Y1465_ARATH Late embryogenesis abundant protein At1g64065 OS=Arabidopsis thaliana GN=At1g64065 PE=2 SV=1//2.26488e-12
104600324	NW_010729101.1	3415077	3415971	895	--	hypothetical protein	-//-
104600390	NW_010729101.1	5423567	5426469	2156	peroxidase activity//glutathione peroxidase activity//oxidoreductase activity//antioxidant activity//catalytic activity//oxidoreductase activity, acting on peroxide as acceptor//molecular_function	GPX2; glutathione peroxidase GPx; K00432 glutathione peroxidase [EC:1.11.1.9]	sp|O04922|GPX2_ARATH Probable glutathione peroxidase 2 OS=Arabidopsis thaliana GN=GPX2 PE=1 SV=1//5.38812e-10
104600422	NW_010729101.1	2181190	2182116	609	--	dirigent protein 6	sp|P13240|DR206_PEA Disease resistance response protein 206 OS=Pisum sativum GN=PI206 PE=1 SV=2//3.15208e-17
104600503	NW_010729102.1	1190264	1191740	1314	--	hypothetical protein	-//-
104600573	NW_010729102.1	2459602	2460725	1124	molecular_function//nutrient reservoir activity	GER3; germin-like protein subfamily 3 member 3	sp|O04011|ABP20_PRUPE Auxin-binding protein ABP20 OS=Prunus persica GN=ABP20 PE=2 SV=1//2.1899e-102
104600583	NW_010729102.1	2702814	2707397	2490	molecular_function//transcription factor activity, sequence-specific DNA binding//nucleic acid binding transcription factor activity	AP2-like ethylene-responsive transcription factor AIL1; K09285 AP2-like factor, ANT lineage	sp|Q1PFE1|AIL1_ARATH AP2-like ethylene-responsive transcription factor AIL1 OS=Arabidopsis thaliana GN=AIL1 PE=2 SV=1//2.41968e-130
104600628	NW_010729102.1	3554902	3558579	1443	catalytic activity//S-adenosylmethionine-dependent methyltransferase activity//histone-lysine N-methyltransferase activity//transferase activity, transferring one-carbon groups//tRNA (guanine-N7-)-methyltransferase activity//molecular_function//lysine N-methyltransferase activity//tRNA (guanine) methyltransferase activity//protein methyltransferase activity//RNA methyltransferase activity//rRNA m…	putative (S)-coclaurine-N-methyltransferase	sp|Q5C9L6|CNMT_THLFG (S)-coclaurine N-methyltransferase OS=Thalictrum flavum subsp. glaucum PE=1 SV=1//3.084e-120
104600726	NW_010729102.1	5138977	5147231	6295	transition metal ion binding//binding//organic cyclic compound binding//protein binding//cation binding//carbohydrate binding//heterocyclic compound binding//catalytic activity//zinc ion binding//metal ion binding//molecular_function//beta-galactosidase activity//ion binding//hydrolase activity, acting on glycosyl bonds//galactosidase activity//DNA binding//structural molecule activity//protein d…	BGAL1; beta galactosidase 1	sp|P48980|BGAL_SOLLC Beta-galactosidase OS=Solanum lycopersicum PE=1 SV=1//2.99451e-07
104600756	NW_010729102.1	5505903	5508348	1628	nucleic acid binding//chromatin binding//ion binding//heterocyclic compound binding//molecular_function//metal ion binding//zinc ion binding//cation binding//organic cyclic compound binding//macromolecular complex binding//binding//transition metal ion binding	myb-like transcription factor family protein	sp|Q8S9H7|DIV_ANTMA Transcription factor DIVARICATA OS=Antirrhinum majus GN=DIVARICATA PE=2 SV=1//2.25237e-27
104600774	NW_010729102.1	5830305	5834983	1969	molecular_function//NADH dehydrogenase activity//oxidoreductase activity, acting on NAD(P)H, quinone or similar compound as acceptor//catalytic activity//oxidoreductase activity//NADH dehydrogenase (ubiquinone) activity//lyase activity//ferrochelatase activity//oxidoreductase activity, acting on NAD(P)H//NADH dehydrogenase (quinone) activity	FC1; ferrochelatase 1; K01772 ferrochelatase [EC:4.99.1.1]	sp|P42044|HEMH_CUCSA Ferrochelatase-2, chloroplastic OS=Cucumis sativus GN=HEMH PE=2 SV=1//0
104600815	NW_010729074.1	2723694	2724531	838	hydrolase activity//calcium ion binding//hydrolase activity, acting on glycosyl bonds//ion binding//hydrolase activity, hydrolyzing O-glycosyl compounds//catalytic activity//metal ion binding//molecular_function//cation binding//binding	CML23; calmodulin like 23; K13448 calcium-binding protein CML	sp|Q9M7R0|ALL8_OLEEU Calcium-binding allergen Ole e 8 OS=Olea europaea PE=1 SV=1//5.98601e-07
104600836	NW_010729103.1	715510	716179	670	molecular_function//heterocyclic compound binding//organic cyclic compound binding//binding//nucleic acid binding//sequence-specific DNA binding//DNA binding	histone H4; K11254 histone H4	sp|P0CG89|H4_SOYBN Histone H4 OS=Glycine max PE=3 SV=1//3.52959e-46
104600841	NW_010729103.1	788485	789096	612	heterocyclic compound binding//molecular_function//organic cyclic compound binding//binding//nucleic acid binding//sequence-specific DNA binding//DNA binding	histone H4; K11254 histone H4	sp|P0CG89|H4_SOYBN Histone H4 OS=Glycine max PE=3 SV=1//2.0881e-45
104600973	NW_010729103.1	5014029	5018621	1660	molecular_function//binding//protein binding	carboxylate clamp-tetratricopeptide repeat protein	-//-
104600983	NW_010729103.1	5328943	5332423	3481	serine-type peptidase activity//endopeptidase activity//peptidase activity, acting on L-amino acid peptides//identical protein binding//hydrolase activity//serine hydrolase activity//protein binding//binding//serine-type endopeptidase activity//catalytic activity//peptidase activity//molecular_function	SDD1; subtilisin-like protease SDD1	sp|O64495|SBT12_ARATH Subtilisin-like protease SBT1.2 OS=Arabidopsis thaliana GN=SBT1.2 PE=2 SV=1//0
104601137	NW_010729104.1	2358359	2360686	2328	cytoskeletal protein binding//protein binding//binding//molecular_function	glyoxal oxidase-related protein	sp|I1S2N3|GAOA_GIBZE Galactose oxidase OS=Gibberella zeae (strain PH-1 / ATCC MYA-4620 / FGSC 9075 / NRRL 31084) GN=GAOA PE=3 SV=1//3.26183e-18
104601144	NW_010729104.1	2480730	2484347	1409	--	hypothetical protein	-//-
104601230	NW_010729075.1	11107318	11112035	1959	coenzyme binding//oxidoreductase activity, acting on the CH-OH group of donors, NAD or NADP as acceptor//cofactor binding//steroid dehydrogenase activity//NAD binding//molecular_function//oxidoreductase activity, acting on CH-OH group of donors//heterocyclic compound binding//catalytic activity//steroid dehydrogenase activity, acting on the CH-OH group of donors, NAD or NADP as acceptor//small mo…	isoflavone reductase-like protein	sp|Q84V83|LAR_DESUN Leucoanthocyanidin reductase OS=Desmodium uncinatum GN=LAR PE=1 SV=1//8.87181e-137
104601232	NW_010729104.1	4547622	4550853	2487	molecular_function//protein binding//binding	tetratricopeptide repeat-containing protein	-//-
104601233	NW_010729104.1	4595293	4597162	1870	--	HSPRO2; HS1 PRO-1 2-like protein	sp|O04203|HSPR2_ARATH Nematode resistance protein-like HSPRO2 OS=Arabidopsis thaliana GN=HSPRO2 PE=1 SV=1//7.24019e-169
104601264	NW_010729104.1	5172331	5174829	1750	molecular_function//transporter activity	alpha/beta hydrolase related protein	-//-
104601286	NW_010729104.1	5715031	5715930	900	molecular_function//metal ion binding//cation binding//binding//ion binding	--	sp|Q9M4H4|GRI22_VITVI Ripening-related protein grip22 OS=Vitis vinifera GN=grip22 PE=2 SV=1//2.45254e-58
104601312	NW_010729104.1	2120639	2121121	483	oxidoreductase activity, acting on a sulfur group of donors//oxidoreductase activity//protein-disulfide reductase activity//molecular_function//catalytic activity//oxidoreductase activity, acting on a sulfur group of donors, NAD(P) as acceptor//oxidoreductase activity, acting on NAD(P)H	--	-//-
104601407	NW_010729105.1	1972292	1977031	6626	heterocyclic compound binding//transcription factor activity, sequence-specific DNA binding//nucleic acid binding transcription factor activity//molecular_function//binding//organic cyclic compound binding//nucleic acid binding//sequence-specific DNA binding//DNA binding	BLH1; BEL1-like homeodomain 1	sp|Q9SJ56|BLH1_ARATH BEL1-like homeodomain protein 1 OS=Arabidopsis thaliana GN=BLH1 PE=1 SV=1//9.16017e-06
104601415	NW_010729105.1	2307546	2309253	1589	carbohydrate transmembrane transporter activity//transmembrane transporter activity//sugar transmembrane transporter activity//substrate-specific transmembrane transporter activity//cation:sugar symporter activity//cation transmembrane transporter activity//solute:proton symporter activity//carbohydrate transporter activity//ion transmembrane transporter activity//solute:cation symporter activity…	PUP3; purine permease 3	sp|Q9FZ95|PUP3_ARATH Purine permease 3 OS=Arabidopsis thaliana GN=PUP3 PE=2 SV=1//1.36278e-76
104601449	NW_010729074.1	2860854	2861449	596	nucleic acid binding//sequence-specific DNA binding//DNA binding//heterocyclic compound binding//molecular_function//organic cyclic compound binding//binding	histone H4; K11254 histone H4	sp|P0CG89|H4_SOYBN Histone H4 OS=Glycine max PE=3 SV=1//2.60865e-47
104601484	NW_010729105.1	4977189	4977926	738	binding//organic cyclic compound binding//transferase activity, transferring hexosyl groups//transferase activity, transferring glycosyl groups//heterocyclic compound binding//catalytic activity//molecular_function//transferase activity//DNA binding//nucleic acid binding//sequence-specific DNA binding	histone H3; K11253 histone H3	sp|P68428|H32_WHEAT Histone H3.2 OS=Triticum aestivum PE=1 SV=2//6.21406e-77
104601638	NW_010729106.1	4674389	4678201	3982	protein binding//binding//molecular_function	ChaC-like family protein	sp|Q9CQG1|CHAC2_MOUSE Putative glutathione-specific gamma-glutamylcyclotransferase 2 OS=Mus musculus GN=Chac2 PE=2 SV=1//8.8631e-10
104601718	NW_010729107.1	302119	303959	1841	--	curculin-like (mannose-binding) lectin-like protein	sp|Q39688|EP1G_DAUCA Epidermis-specific secreted glycoprotein EP1 OS=Daucus carota GN=EP1 PE=1 SV=1//7.64913e-130
104601752	NW_010729107.1	1319675	1321387	1499	--	hypothetical protein	-//-
104601776	NW_010729107.1	1841316	1842498	630	--	hypothetical protein	-//-
104601789	NW_010729107.1	2219679	2220727	1049	transcription factor activity, sequence-specific DNA binding//transcription factor activity, RNA polymerase II transcription factor binding//nucleic acid binding transcription factor activity//transcription factor activity, transcription factor binding//transcription factor activity, protein binding//molecular_function//RNA polymerase II transcription cofactor activity//transcription cofactor act…	RRTF1; ethylene-responsive transcription factor ERF109	sp|Q9SZ06|EF109_ARATH Ethylene-responsive transcription factor ERF109 OS=Arabidopsis thaliana GN=ERF109 PE=1 SV=1//9.23225e-31
104601944	NW_010729108.1	581766	585991	1986	molecular_function//metal ion binding//catalytic activity//oxidoreductase activity//binding//cation binding//transition metal ion binding//copper ion binding//ion binding	sks17; protein SKU5 similar 17	sp|P29162|ASOL_TOBAC L-ascorbate oxidase homolog OS=Nicotiana tabacum PE=2 SV=1//0
104601977	NW_010729075.1	12748263	12749309	792	--	ribulose bisphosphate carboxylase small chain 2B; K01602 ribulose-bisphosphate carboxylase small chain [EC:4.1.1.39]	sp|Q96542|RBS_BETPN Ribulose bisphosphate carboxylase small chain, chloroplastic OS=Betula pendula GN=RBCS1 PE=2 SV=1//5.49753e-101
104602036	NW_010729108.1	3867225	3871527	2149	molecular_function//catalytic activity//hydrolase activity//hydrolase activity, hydrolyzing O-glycosyl compounds//hydrolase activity, acting on glycosyl bonds	GH9B18; glycosyl hydrolase 9B18; K01179 endoglucanase [EC:3.2.1.4]	sp|Q69NF5|GUN23_ORYSJ Endoglucanase 23 OS=Oryza sativa subsp. japonica GN=GLU12 PE=2 SV=1//0
104602043	NW_010729108.1	4075746	4076838	905	--	Lactoylglutathione lyase / glyoxalase I family protein	-//-
104602120	NW_010729109.1	1071745	1077106	1511	hydrolase activity, acting on ester bonds//hydrolase activity//molecular_function//catalytic activity	LTL1; Li-tolerant lipase 1	sp|Q8LB81|GDL79_ARATH GDSL esterase/lipase At5g33370 OS=Arabidopsis thaliana GN=At5g33370 PE=2 SV=1//0
104602260	NW_010729110.1	544339	546427	5736	binding//organic cyclic compound binding//cation binding//transition metal ion binding//oxidoreductase activity//iron ion binding//heterocyclic compound binding//catalytic activity//molecular_function//oxidoreductase activity, acting on paired donors, with incorporation or reduction of molecular oxygen//metal ion binding//ion binding//heme binding//tetrapyrrole binding	CYP706A4; cytochrome P450, family 706, subfamily A, polypeptide 4	sp|P48418|C75A1_PETHY Flavonoid 3&apos;,5&apos;-hydroxylase 1 OS=Petunia hybrida GN=CYP75A1 PE=2 SV=1//6.48458e-27
104602271	NW_010729110.1	1053841	1054712	872	catalytic activity//carboxylic ester hydrolase activity//molecular_function//enzyme inhibitor activity//hydrolase activity//molecular function regulator//enzyme regulator activity//pectinesterase activity//hydrolase activity, acting on ester bonds	plant invertase/pectin methylesterase inhibitor superfamily protein	sp|P17407|21KD_DAUCA 21 kDa protein OS=Daucus carota PE=2 SV=1//8.87794e-49
104602370	NW_010729110.1	3786632	3789190	1829	molecular_function//heterocyclic compound binding//binding//organic cyclic compound binding//nucleic acid binding//DNA binding	SPL8; squamosa promoter binding protein-like 8	sp|Q8GXL3|SPL8_ARATH Squamosa promoter-binding-like protein 8 OS=Arabidopsis thaliana GN=SPL8 PE=1 SV=2//7.09906e-70
104602393	NW_010729075.1	13505974	13514400	6385	methyltransferase activity//cofactor binding//S-methyltransferase activity//transferase activity//anion binding//ion binding//5-methyltetrahydropteroyltriglutamate-homocysteine S-methyltransferase activity//molecular function regulator//enzyme regulator activity//MHC class II protein binding//coenzyme binding//flavin adenine dinucleotide binding//MHC protein binding//oxidoreductase activity//rece…	GR; glutathione reductase; K00383 glutathione reductase (NADPH) [EC:1.8.1.7]	sp|P80461|GSHRP_TOBAC Glutathione reductase, chloroplastic (Fragment) OS=Nicotiana tabacum GN=GOR PE=1 SV=1//9.51212e-16
104602418	NW_010729110.1	2257815	2261095	3076	--	HAM3; protein LOST MERISTEMS 3	sp|O81316|SCL6_ARATH Scarecrow-like protein 6 OS=Arabidopsis thaliana GN=SCL6 PE=1 SV=1//2.15537e-111
104602507	NW_010729075.1	13663131	13663749	619	sequence-specific DNA binding//nucleic acid binding//DNA binding//molecular_function//heterocyclic compound binding//binding//organic cyclic compound binding	histone H4; K11254 histone H4	sp|P0CG89|H4_SOYBN Histone H4 OS=Glycine max PE=3 SV=1//9.43345e-50
104602541	NW_010729075.1	13687958	13688616	659	organic cyclic compound binding//binding//molecular_function//heterocyclic compound binding//DNA binding//sequence-specific DNA binding//nucleic acid binding	histone H4; K11254 histone H4	sp|P0CG89|H4_SOYBN Histone H4 OS=Glycine max PE=3 SV=1//3.20577e-49
104602554	NW_010729111.1	2592368	2660173	2729	pattern binding//starch binding//6-phosphofructo-2-kinase activity//purine ribonucleoside triphosphate binding//purine nucleoside binding//phosphotransferase activity, alcohol group as acceptor//ion binding//anion binding//transferase activity//carbohydrate kinase activity//purine nucleotide binding//phosphofructokinase activity//kinase activity//adenyl nucleotide binding//polysaccharide binding/…	F2KP; 6-phosphofructo-2-kinase/fructose-2,6-bisphosphatase; K01103 6-phosphofructo-2-kinase / fructose-2,6-biphosphatase 3&#160; [EC:2.7.1.105 3.1.3.46]	sp|Q9MB58|F26_ARATH 6-phosphofructo-2-kinase/fructose-2,6-bisphosphatase OS=Arabidopsis thaliana GN=FKFBP PE=1 SV=1//0
104602557	NW_010729111.1	2693206	2695942	2227	cation binding//binding//organic cyclic compound binding//heterocyclic compound binding//catalytic activity//small molecule binding//metal ion binding//sulfur compound binding//molecular_function//ion binding//anion binding//cofactor binding//magnesium ion binding//vitamin binding//thiamine pyrophosphate binding//coenzyme binding	pyruvate decarboxylase 4; K01568 pyruvate decarboxylase [EC:4.1.1.1]	sp|Q9M040|PDC4_ARATH Pyruvate decarboxylase 4 OS=Arabidopsis thaliana GN=PDC4 PE=2 SV=1//0
104602601	NW_010729075.1	13862501	13867783	1992	--	protein SAR Deficient 1	sp|Q9C9T2|SARD1_ARATH Protein SAR DEFICIENT 1 OS=Arabidopsis thaliana GN=SARD1 PE=1 SV=1//1.23871e-117
104602633	NW_010729075.1	13943267	13962057	4756	phosphotransferase activity, alcohol group as acceptor//purine nucleoside binding//protein kinase activity//purine ribonucleoside triphosphate binding//pattern binding//polysaccharide binding//purine ribonucleotide binding//adenyl nucleotide binding//kinase activity//purine nucleotide binding//transferase activity//ion binding//anion binding//molecular_function//transferase activity, transferring…	protein kinase family protein	sp|Q3ECH2|Y1670_ARATH Probable receptor-like protein kinase At1g67000 OS=Arabidopsis thaliana GN=At1g67000 PE=2 SV=2//5.04405e-08
104602673	NW_010729075.1	14070804	14072913	2543	oxidoreductase activity, acting on a sulfur group of donors, disulfide as acceptor//peptide-methionine (S)-S-oxide reductase activity//oxidoreductase activity, acting on a sulfur group of donors//oxidoreductase activity//catalytic activity//molecular_function	PMSR4; peptide methionine sulfoxide reductase A4; K07304 peptide-methionine (S)-S-oxide reductase [EC:1.8.4.11]	sp|Q8TQV6|MSRA_METAC Peptide methionine sulfoxide reductase MsrA OS=Methanosarcina acetivorans (strain ATCC 35395 / DSM 2834 / JCM 12185 / C2A) GN=msrA PE=3 SV=1//5.07048e-09
104602708	NW_010729075.1	14138302	14145519	3690	adenyl ribonucleotide binding//purine ribonucleoside binding//carbohydrate derivative binding//nucleoside binding//ribonucleoside binding//ATP binding//organic cyclic compound binding//binding//ribonucleotide binding//nucleotide binding//transferase activity, transferring phosphorus-containing groups//molecular_function//nucleoside phosphate binding//small molecule binding//catalytic activity//he…	probable serine/threonine-protein kinase	sp|P0C5E2|Y1839_ARATH Probable serine/threonine-protein kinase At1g18390 OS=Arabidopsis thaliana GN=At1g18390 PE=2 SV=2//0
104602760	NW_010729112.1	1795501	1800286	3517	ion binding//heme binding//transmembrane transporter activity//hydrolase activity//tetrapyrrole binding//hydrolase activity, acting on acid anhydrides, catalyzing transmembrane movement of substances//cation binding//binding//organic cyclic compound binding//transition metal ion binding//hydrolase activity, acting on acid anhydrides//oxidoreductase activity//transporter activity//iron ion binding…	CYP71A24; cytochrome P450 71A24	sp|Q9LTM3|C71BK_ARATH Cytochrome P450 71B20 OS=Arabidopsis thaliana GN=CYP71B20 PE=2 SV=1//1.3852e-47
104602851	NW_010729112.1	4191015	4196823	1033	heme binding//ion binding//electron carrier activity//cytoskeletal protein binding//structural molecule activity//tubulin binding//tetrapyrrole binding//protein complex binding//transition metal ion binding//organic cyclic compound binding//macromolecular complex binding//binding//cation binding//protein binding//microtubule binding//heterocyclic compound binding//iron ion binding//metal ion bind…	VPS2.3; vacuolar protein sorting-associated protein 2.3; K12192 charged multivesicular body protein 2B	sp|Q941D5|VPS2C_ARATH Vacuolar protein sorting-associated protein 2 homolog 3 OS=Arabidopsis thaliana GN=VPS2.3 PE=2 SV=1//1.63897e-100
104602961	NW_010729113.1	1352392	1353957	1472	--	LBD41; LOB domain-containing protein 41	sp|Q9M886|LBD41_ARATH LOB domain-containing protein 41 OS=Arabidopsis thaliana GN=LBD41 PE=2 SV=1//6.7832e-82
104602965	NW_010729113.1	1438792	1440630	1504	ion binding//zinc ion binding//metal ion binding//molecular_function//transition metal ion binding//binding//protein binding//cation binding	zinc finger protein CONSTANS-LIKE 16	sp|Q8RWD0|COL16_ARATH Zinc finger protein CONSTANS-LIKE 16 OS=Arabidopsis thaliana GN=COL16 PE=2 SV=2//1.65463e-89
104602978	NW_010729113.1	1833985	1838455	1918	molecular_function//transporter activity	putative nitrite transporter	sp|Q9SX20|PTR18_ARATH Protein NRT1/ PTR FAMILY 3.1 OS=Arabidopsis thaliana GN=NPF3.1 PE=2 SV=1//0
104603036	NW_010729113.1	3129610	3131452	1843	nucleic acid binding//DNA binding//molecular_function//nucleic acid binding transcription factor activity//heterocyclic compound binding//transcription factor activity, sequence-specific DNA binding//organic cyclic compound binding//binding	RAV1; AP2/ERF and B3 domain-containing transcription factor RAV1; K09287 RAV-like factor	sp|Q9ZWM9|RAV1_ARATH AP2/ERF and B3 domain-containing transcription factor RAV1 OS=Arabidopsis thaliana GN=RAV1 PE=1 SV=1//2.64404e-137
104603107	NW_010729113.1	874323	875294	972	DNA binding//DNA polymerase activity//transferase activity//nucleic acid binding//organic cyclic compound binding//binding//nucleotidyltransferase activity//DNA-directed DNA polymerase activity//molecular_function//transferase activity, transferring phosphorus-containing groups//catalytic activity//heterocyclic compound binding	hypothetical protein	-//-
104603120	NW_010729113.1	2853327	2857971	2207	--	alpha/beta-hydrolase domain-containing protein	sp|P80035|LIPG_CANFA Gastric triacylglycerol lipase OS=Canis familiaris GN=LIPF PE=1 SV=2//1.09085e-26
104603129	NW_010729113.1	4514521	4523277	4833	nucleotide binding//organic cyclic compound binding//binding//protein binding//cation binding//heterocyclic compound binding//nucleoside phosphate binding//small molecule binding//metal ion binding//molecular_function//ion binding	putative phospholipid-transporting ATPase 9; K01530 phospholipid-translocating ATPase [EC:3.6.3.1]	sp|Q9SX33|ALA9_ARATH Putative phospholipid-transporting ATPase 9 OS=Arabidopsis thaliana GN=ALA9 PE=3 SV=1//0
104603141	NW_010729114.1	669064	677424	1086	--	--	-//-
104603161	NW_010729114.1	1593804	1595525	1298	DNA binding//sequence-specific DNA binding//nucleic acid binding//binding//organic cyclic compound binding//molecular_function//nucleic acid binding transcription factor activity//transcription factor activity, sequence-specific DNA binding//heterocyclic compound binding	WRKY11; putative WRKY transcription factor 11	sp|Q9SV15|WRK11_ARATH Probable WRKY transcription factor 11 OS=Arabidopsis thaliana GN=WRKY11 PE=2 SV=2//1.61781e-109
104603212	NW_010729114.1	1714680	1717825	996	hydrolase activity//hydrolase activity, hydrolyzing O-glycosyl compounds//hydrolase activity, acting on glycosyl bonds//molecular_function//catalytic activity	CHIA; chitinase A; K01183 chitinase [EC:3.2.1.14]	sp|P36908|CHIA_CICAR Acidic endochitinase OS=Cicer arietinum PE=2 SV=1//9.71123e-73
104603248	NW_010729115.1	554165	557335	1697	transferase activity, transferring acyl groups other than amino-acyl groups//transferase activity//molecular_function//transferase activity, transferring acyl groups//catalytic activity	HCT; hydroxycinnamoyl-CoA shikimate/quinate hydroxycinnamoyl transferase; K13065 shikimate O-hydroxycinnamoyltransferase [EC:2.3.1.133]	sp|Q8GSM7|HST_TOBAC Shikimate O-hydroxycinnamoyltransferase OS=Nicotiana tabacum GN=HST PE=1 SV=1//0
104603312	NW_010729115.1	2310272	2311882	1217	DNA binding//transferase activity//sequence-specific DNA binding//DNA-directed RNA polymerase activity//nucleic acid binding//RNA polymerase activity//organic cyclic compound binding//binding//transferase activity, transferring phosphorus-containing groups//molecular_function//nucleotidyltransferase activity//nucleic acid binding transcription factor activity//transcription factor activity, seque…	WRKY40; putative WRKY transcription factor 40	sp|Q9SAH7|WRK40_ARATH Probable WRKY transcription factor 40 OS=Arabidopsis thaliana GN=WRKY40 PE=1 SV=1//6.16537e-80
104603319	NW_010729115.1	2553021	2583945	6221	organic cyclic compound binding//binding//translation initiation factor activity//heterocyclic compound binding//molecular_function//translation factor activity, RNA binding//RNA binding//nucleic acid binding	--	-//-
104603402	NW_010729115.1	815544	820750	1315	protein kinase activity//purine nucleoside binding//phosphotransferase activity, alcohol group as acceptor//purine ribonucleoside triphosphate binding//kinase activity//purine ribonucleotide binding//adenyl nucleotide binding//anion binding//ion binding//purine nucleotide binding//transferase activity//molecular_function//transferase activity, transferring phosphorus-containing groups//nucleoside…	CRK10; cysteine-rich receptor-like protein kinase 10	sp|Q8GYA4|CRK10_ARATH Cysteine-rich receptor-like protein kinase 10 OS=Arabidopsis thaliana GN=CRK10 PE=1 SV=3//1.00709e-139
104603461	NW_010729116.1	1186492	1187203	712	molecular_function//heterocyclic compound binding//binding//organic cyclic compound binding//nucleic acid binding//sequence-specific DNA binding//DNA binding	histone H3; K11253 histone H3	sp|P68428|H32_WHEAT Histone H3.2 OS=Triticum aestivum PE=1 SV=2//5.42143e-77
104603519	NW_010729116.1	2985653	2988630	2978	nucleotide binding//ribonucleotide binding//ATP binding//ribonucleoside binding//binding//organic cyclic compound binding//nucleoside binding//carbohydrate derivative binding//purine ribonucleoside binding//adenyl ribonucleotide binding//heterocyclic compound binding//catalytic activity//small molecule binding//nucleoside phosphate binding//transferase activity, transferring phosphorus-containing…	RLK1; receptor-like protein kinase 1	sp|Q39202|RLK1_ARATH G-type lectin S-receptor-like serine/threonine-protein kinase RLK1 OS=Arabidopsis thaliana GN=RLK1 PE=2 SV=2//0
104603634	NW_010729117.1	425588	427903	1484	hydrolase activity//carbon-oxygen lyase activity//hydro-lyase activity//hydrolase activity, acting on ester bonds//tryptophan synthase activity//molecular_function//catalytic activity//lyase activity	GDSL esterase/lipase EXL3	sp|Q94CH6|EXL3_ARATH GDSL esterase/lipase EXL3 OS=Arabidopsis thaliana GN=EXL3 PE=2 SV=1//2.57419e-104
104603668	NW_010729117.1	963534	966958	1638	oxidoreductase activity, acting on NAD(P)H//oxidoreductase activity, acting on a sulfur group of donors, NAD(P) as acceptor//protein-disulfide reductase activity//antioxidant activity//oxidoreductase activity, acting on a sulfur group of donors//oxidoreductase activity//catalytic activity//molecular_function	protein reduce transmission through pollen; K17609 nucleoredoxin [EC:1.8.1.8]	sp|Q0JIL1|NRX2_ORYSJ Probable nucleoredoxin 2 OS=Oryza sativa subsp. japonica GN=Os01g0794400 PE=2 SV=1//3.87981e-131
104603696	NW_010729117.1	1515869	1523071	2282	binding//protein binding//Rho guanyl-nucleotide exchange factor activity//Ras guanyl-nucleotide exchange factor activity//molecular_function//guanyl-nucleotide exchange factor activity//molecular function regulator	ROPGEF1; Rop guanine nucleotide exchange factor 1	sp|Q93ZY2|ROGF1_ARATH Rop guanine nucleotide exchange factor 1 OS=Arabidopsis thaliana GN=ROPGEF1 PE=1 SV=2//0
104603950	NW_010729118.1	1438170	1438978	809	--	hypothetical protein	-//-
104603960	NW_010729118.1	1772771	1778946	9099	--	JAR1; jasmonic acid-amido synthetase JAR1; K14506 jasmonic acid-amino synthetase	sp|Q6I581|GH35_ORYSJ Probable indole-3-acetic acid-amido synthetase GH3.5 OS=Oryza sativa subsp. japonica GN=GH3.5 PE=2 SV=1//9.94729e-24
104603963	NW_010729118.1	1893711	1896370	1933	adenyl ribonucleotide binding//carbohydrate derivative binding//purine ribonucleoside binding//nucleoside binding//ribonucleoside binding//ATP binding//cation binding//organic cyclic compound binding//binding//ribonucleotide binding//nucleotide binding//transition metal ion binding//hydrolase activity, acting on acid anhydrides//molecular_function//zinc ion binding//metal ion binding//nucleoside …	HMG (high mobility group) box protein; K09273 upstream-binding transcription factor	sp|Q9T012|HMG13_ARATH High mobility group B protein 13 OS=Arabidopsis thaliana GN=HMGB13 PE=2 SV=1//3.09671e-105
104604090	NW_010729118.1	1213666	1220262	2110	heme binding//ion binding//tetrapyrrole binding//transition metal ion binding//cation binding//organic cyclic compound binding//binding//oxidoreductase activity//catalytic activity//heterocyclic compound binding//iron ion binding//metal ion binding//oxidoreductase activity, acting on paired donors, with incorporation or reduction of molecular oxygen//molecular_function	CYP707A1; abscisic acid 8'-hydroxylase 1; K09843 (+)-abscisic acid 8'-hydroxylase [EC:1.14.13.93]	sp|Q949P1|ABAH1_ARATH Abscisic acid 8&apos;-hydroxylase 1 OS=Arabidopsis thaliana GN=CYP707A1 PE=2 SV=1//0
104604136	NW_010729119.1	1560314	1565671	1391	oxidoreductase activity, acting on single donors with incorporation of molecular oxygen, incorporation of two atoms of oxygen//DNA binding//sigma factor activity//core DNA-dependent RNA polymerase binding promoter specificity activity//cysteamine dioxygenase activity//nucleic acid binding//oxidoreductase activity, acting on single donors with incorporation of molecular oxygen//organic cyclic comp…	hypothetical protein; K10712 cysteamine dioxygenase [EC:1.13.11.19]	sp|Q8LGJ5|PCO2_ARATH Plant cysteine oxidase 2 OS=Arabidopsis thaliana GN=PCO2 PE=1 SV=1//9.33873e-69
104604195	NW_010729076.1	1076516	1079385	908	--	--	-//-
104604218	NW_010729120.1	298337	302158	1894	transferase activity//NAD+ ADP-ribosyltransferase activity//catalytic activity//transferase activity, transferring pentosyl groups//molecular_function//transferase activity, transferring glycosyl groups	RCD1; inactive poly [ADP-ribose] polymerase RCD1	sp|Q8RY59|RCD1_ARATH Inactive poly [ADP-ribose] polymerase RCD1 OS=Arabidopsis thaliana GN=RCD1 PE=1 SV=1//1.66534e-54
104604223	NW_010729120.1	427112	429445	1781	nucleic acid binding//structural molecule activity//DNA binding//DNA polymerase activity//structural constituent of ribosome//transferase activity//nucleotidyltransferase activity//DNA-directed DNA polymerase activity//transferase activity, transferring phosphorus-containing groups//molecular_function//catalytic activity//heterocyclic compound binding//structural constituent of chorion//organic c…	pathogenesis-related thaumatin-like protein	sp|P50699|TLPH_ARATH Thaumatin-like protein OS=Arabidopsis thaliana GN=At1g18250 PE=2 SV=2//9.63497e-80
104604239	NW_010729076.1	1162192	1163240	831	copper ion binding//ion binding//electron carrier activity//transition metal ion binding//binding//cation binding//metal ion binding//molecular_function	plastocyanin-like domain-containing protein	sp|Q41001|BCP_PEA Blue copper protein OS=Pisum sativum PE=2 SV=1//5.67466e-39
104604264	NW_010729120.1	1678986	1685343	1254	molecular_function//catalytic activity//hydrolase activity, acting on ester bonds//hydrolase activity	GDSL esterase/lipase EXL3	sp|Q94CH6|EXL3_ARATH GDSL esterase/lipase EXL3 OS=Arabidopsis thaliana GN=EXL3 PE=2 SV=1//2.63185e-131
104604307	NW_010729120.1	2855862	2856809	948	molecular_function//transferase activity, transferring phosphorus-containing groups//nucleotidyltransferase activity//metal ion binding//iron ion binding//catalytic activity//heterocyclic compound binding//peptide-methionine (R)-S-oxide reductase activity//oxidoreductase activity, acting on a sulfur group of donors//oxidoreductase activity//RNA polymerase activity//organic cyclic compound binding…	hypothetical protein	-//-
104604320	NW_010729076.1	1382365	1384697	1925	nucleic acid binding//hydrolase activity, acting on acid anhydrides, catalyzing transmembrane movement of substances//ATPase activity, coupled to movement of substances//sequence-specific DNA binding//hydrolase activity//transmembrane transporter activity//DNA binding//P-P-bond-hydrolysis-driven transmembrane transporter activity//hydrolase activity, acting on acid anhydrides, in phosphorus-conta…	HB6; homeobox-leucine zipper protein ATHB-6; K09338 homeobox-leucine zipper protein	sp|P46668|ATHB6_ARATH Homeobox-leucine zipper protein ATHB-6 OS=Arabidopsis thaliana GN=ATHB-6 PE=1 SV=1//1.09981e-56
104604332	NW_010729120.1	3543839	3545111	958	--	SEC14 cytosolic factor family protein / phosphoglyceride transfer family protein	sp|Q7JUR6|GDAP2_DROME Protein GDAP2 homolog OS=Drosophila melanogaster GN=CG18812 PE=2 SV=1//6.56488e-14
104604366	NW_010729074.1	3726135	3727427	987	--	PCR2; cadmium resistance protein 2	sp|Q9LQU4|PCR2_ARATH Protein PLANT CADMIUM RESISTANCE 2 OS=Arabidopsis thaliana GN=PCR2 PE=1 SV=1//7.07086e-57
104604397	NW_010729121.1	47610	49943	3065	transition metal ion binding//cation binding//organic cyclic compound binding//macromolecular complex binding//binding//metal ion binding//zinc ion binding//molecular_function//heterocyclic compound binding//chromatin binding//ion binding//nucleic acid binding	myb-like transcription factor family protein	sp|Q8S9H7|DIV_ANTMA Transcription factor DIVARICATA OS=Antirrhinum majus GN=DIVARICATA PE=2 SV=1//9.0472e-25
104604416	NW_010729121.1	357316	369712	12662	ATPase activity//molecular_function//active transmembrane transporter activity//ATPase activity, coupled to transmembrane movement of substances//catalytic activity//ATPase activity, coupled//transporter activity//nucleoside-triphosphatase activity//pyrophosphatase activity//hydrolase activity, acting on acid anhydrides//primary active transmembrane transporter activity//hydrolase activity, actin…	Vps4 regulator of MVB pathway	sp|Q54I39|IST1L_DICDI IST1-like protein OS=Dictyostelium discoideum GN=DDB_G0289029 PE=3 SV=1//1.06063e-06
104604446	NW_010729076.1	1658906	1660578	1673	tetrapyrrole binding//ion binding//heme binding//iron ion binding//heterocyclic compound binding//catalytic activity//molecular_function//oxidoreductase activity, acting on paired donors, with incorporation or reduction of molecular oxygen//metal ion binding//binding//organic cyclic compound binding//cation binding//transition metal ion binding//oxidoreductase activity	CYP77A9; cytochrome P450, family 77, subfamily A, polypeptide 9; K00517 [EC:1.14.-.-]	sp|Q948Y1|C719A_COPJA (S)-canadine synthase OS=Coptis japonica GN=CYP719A1 PE=1 SV=1//0
104604456	NW_010729121.1	1039555	1042612	1334	oxidoreductase activity//binding//cation binding//transition metal ion binding//molecular_function//metal ion binding//iron ion binding//catalytic activity//phosphoric diester hydrolase activity//ion binding//hydrolase activity, acting on ester bonds//inositol oxygenase activity//oxidoreductase activity, acting on single donors with incorporation of molecular oxygen//phosphoric ester hydrolase ac…	MIOX1; inositol oxygenase 1; K00469 inositol oxygenase [EC:1.13.99.1]	sp|Q5Z8T3|MIOX_ORYSJ Probable inositol oxygenase OS=Oryza sativa subsp. japonica GN=Os06g0561000 PE=2 SV=1//0
104604469	NW_010729121.1	1368827	1369984	1056	--	OXS3; protein OXIDATIVE STRESS 3	-//-
104604499	NW_010729121.1	1855295	1864607	5120	purine ribonucleotide binding//DNA helicase activity//adenyl nucleotide binding//kinase activity//hydrolase activity, acting on acid anhydrides, in phosphorus-containing anhydrides//GTP binding//purine nucleotide binding//transferase activity//guanyl ribonucleotide binding//anion binding//ion binding//hydrolase activity, acting on ester bonds//helicase activity//guanyl nucleotide binding//calcium…	PEN3; ABC transporter G family member 36	sp|Q5Z9S8|AB42G_ORYSJ ABC transporter G family member 42 OS=Oryza sativa subsp. japonica GN=ABCG42 PE=2 SV=1//0
104604581	NW_010729121.1	3487668	3488404	737	transferase activity//DNA binding//sequence-specific DNA binding//DNA-directed RNA polymerase activity//nucleic acid binding//organic cyclic compound binding//binding//RNA polymerase activity//catalytic activity//heterocyclic compound binding//transferase activity, transferring phosphorus-containing groups//molecular_function//nucleotidyltransferase activity	HTB4; histone H2B; K11252 histone H2B	sp|O65819|H2B3_SOLLC Histone H2B.3 (Fragment) OS=Solanum lycopersicum GN=H2B-3 PE=2 SV=1//1.45909e-58
104604661	NW_010729122.1	489936	492825	2491	protein binding//binding//molecular_function	iqd17; protein IQ-domain 17	sp|Q9SF32|IQD1_ARATH Protein IQ-DOMAIN 1 OS=Arabidopsis thaliana GN=IQD1 PE=1 SV=1//1.09485e-23
104604676	NW_010729122.1	757630	759787	2158	binding//protein binding//molecular_function//protein dimerization activity	MYC2; transcription factor MYC2; K13422 transcription factor MYC2	sp|Q39204|MYC2_ARATH Transcription factor MYC2 OS=Arabidopsis thaliana GN=MYC2 PE=1 SV=2//1.11108e-39
104604743	NW_010729122.1	2428240	2434504	1451	molecular_function//catalytic activity	TAP38; protein phosphatase TAP38/PPH1	sp|P49599|P2C57_ARATH Protein phosphatase 2C 57 OS=Arabidopsis thaliana GN=PPH1 PE=1 SV=2//7.23335e-180
104604877	NW_010729123.1	1327215	1329357	2001	hydrolase activity, acting on ester bonds//pectinesterase activity//enzyme regulator activity//molecular function regulator//hydrolase activity//enzyme inhibitor activity//molecular_function//carboxylic ester hydrolase activity//catalytic activity	PMEPCRA; methylesterase PCR A; K01051 pectinesterase [EC:3.1.1.11]	sp|P09607|PME21_SOLLC Pectinesterase 2.1 OS=Solanum lycopersicum GN=PME2.1 PE=2 SV=2//0
104604953	NW_010729123.1	3557421	3559143	792	extracellular matrix structural constituent//molecular_function//structural molecule activity	--	-//-
104605015	NW_010729124.1	13549	14373	825	--	SVB; protein SMALLER WITH VARIABLE BRANCHES	-//-
104605016	NW_010729124.1	35539	36257	719	--	SVB; protein SMALLER WITH VARIABLE BRANCHES	-//-
104605020	NW_010729124.1	277897	290053	7877	molecular_function//catalytic activity//binding//protein binding	LACS1; long chain acyl-CoA synthetase 1; K01897 long-chain acyl-CoA synthetase [EC:6.2.1.3]	sp|O22898|LACS1_ARATH Long chain acyl-CoA synthetase 1 OS=Arabidopsis thaliana GN=LACS1 PE=2 SV=1//1.00024e-06
104605108	NW_010729124.1	2887094	2894380	1746	transposase activity//DNA binding//nucleic acid binding//organic cyclic compound binding//binding//catalytic activity//heterocyclic compound binding//molecular_function	cAMP-regulated phosphoprotein 19-related protein	-//-
104605119	NW_010729124.1	3322893	3324820	1454	molecular_function//binding//macromolecular complex binding//chromatin binding	MYB12; transcription factor MYB12; K09422 myb proto-oncogene protein, plant	sp|O22264|MYB12_ARATH Transcription factor MYB12 OS=Arabidopsis thaliana GN=MYB12 PE=2 SV=1//1.36934e-71
104605141	NW_010729124.1	3807450	3808608	1159	--	--	-//-
104605244	NW_010729125.1	2117876	2118948	976	hydrolase activity//hydrolase activity, acting on glycosyl bonds//hydrolase activity, hydrolyzing O-glycosyl compounds//chitin binding//catalytic activity//molecular_function//chitinase activity//binding//carbohydrate derivative binding	EP3; chitinase class IV; K01183 chitinase [EC:3.2.1.14]	sp|P27054|CHI4_PHAVU Endochitinase PR4 OS=Phaseolus vulgaris GN=CHI4 PE=2 SV=1//1.58622e-130
104605251	NW_010729125.1	2272594	2280377	1678	catalytic activity//transferase activity, transferring acyl groups//molecular_function//transferase activity//transferase activity, transferring acyl groups other than amino-acyl groups	omega-hydroxypalmitate O-feruloyl transferase; K15400 omega-hydroxypalmitate O-feruloyl transferase [EC:2.3.1.188]	sp|Q94CD1|HHT1_ARATH Omega-hydroxypalmitate O-feruloyl transferase OS=Arabidopsis thaliana GN=HHT1 PE=1 SV=1//2.42645e-59
104605269	NW_010729125.1	2702902	2705838	1296	transmembrane transporter activity//substrate-specific transmembrane transporter activity//cation transmembrane transporter activity//ion transmembrane transporter activity//ion binding//molecular_function//zinc ion binding//metal ion binding//metal ion transmembrane transporter activity//transporter activity//cation binding//binding//transition metal ion binding//inorganic cation transmembrane t…	Cytochrome b561/ferric reductase transmembrane with DOMON related domain	sp|Q0WRW8|B561K_ARATH Cytochrome b561 and DOMON domain-containing protein At3g07570 OS=Arabidopsis thaliana GN=At3g07570 PE=2 SV=1//3.99117e-98
104605387	NW_010729126.1	2476057	2478769	2055	carbon-carbon lyase activity//carboxy-lyase activity//molecular_function//catalytic activity//lyase activity//adenosylmethionine decarboxylase activity	SAMDC; conserved peptide upstream open reading frame 9; K01611 S-adenosylmethionine decarboxylase [EC:4.1.1.50]	sp|Q0JC10|DCAM_ORYSJ S-adenosylmethionine decarboxylase proenzyme OS=Oryza sativa subsp. japonica GN=SAMDC PE=2 SV=1//3.0268e-158
104605389	NW_010729126.1	2502865	2505424	3227	transferase activity//catalytic activity//molecular_function//binding//transferase activity, transferring hexosyl groups//carbohydrate binding//transferase activity, transferring glycosyl groups	UGT78D2; anthocyanidin 3-O-glucosyltransferase; K10757 flavonol 3-O-glucosyltransferase [EC:2.4.1.91]	sp|Q9SBQ8|KGLT_PETHY Kaempferol 3-O-beta-D-galactosyltransferase OS=Petunia hybrida PE=1 SV=1//2.65883e-38
104605403	NW_010729126.1	2975254	2976456	932	homoserine O-succinyltransferase activity//succinyltransferase activity//hydrolase activity//transferase activity, transferring acyl groups other than amino-acyl groups//transferase activity//molecular_function//O-acyltransferase activity//transferase activity, transferring acyl groups//catalytic activity//O-succinyltransferase activity	gamma-glutamyl peptidase 3	sp|Q12288|YL126_YEAST Putative glutamine amidotransferase YLR126C OS=Saccharomyces cerevisiae (strain ATCC 204508 / S288c) GN=YLR126C PE=1 SV=1//1.23077e-22
104605542	NW_010729127.1	2361569	2364140	1778	--	pathogenesis-related thaumatin-like protein	sp|P83332|TLP1_PRUPE Thaumatin-like protein 1 OS=Prunus persica PE=2 SV=1//3.42854e-79
104605565	NW_010729127.1	3006218	3014407	2312	aspartic-type endopeptidase activity//purine ribonucleoside triphosphate binding//transmembrane transporter activity//hydrolase activity//substrate-specific transmembrane transporter activity//purine nucleoside binding//protein kinase activity//phosphotransferase activity, alcohol group as acceptor//calcium ion binding//ion transmembrane transporter activity//ion binding//anion binding//endopepti…	CPK16; calcium-dependent protein kinase 16; K13412 calcium-dependent protein kinase [EC:2.7.11.1]	sp|Q7XJR9|CDPKG_ARATH Calcium-dependent protein kinase 16 OS=Arabidopsis thaliana GN=CPK16 PE=3 SV=1//0
104605593	NW_010729076.1	4111638	4113027	1390	--	AR781; hypothetical protein	-//-
104605680	NW_010729128.1	1599520	1601045	1125	--	LHCB3; light-harvesting chlorophyll B-binding protein 3; K08914 light-harvesting complex II chlorophyll a/b binding protein 3	sp|P27489|CB23_SOLLC Chlorophyll a-b binding protein 13, chloroplastic OS=Solanum lycopersicum GN=CAB13 PE=1 SV=1//1.32091e-167
104605742	NW_010729128.1	3663541	3667002	2732	ribonucleoside binding//ATP binding//organic cyclic compound binding//binding//ribonucleotide binding//nucleotide binding//adenyl ribonucleotide binding//carbohydrate derivative binding//purine ribonucleoside binding//nucleoside binding//nucleoside phosphate binding//small molecule binding//catalytic activity//heterocyclic compound binding//transferase activity, transferring phosphorus-containing…	B120; G-type lectin S-receptor-like serine/threonine-protein kinase B120	sp|O81906|B120_ARATH G-type lectin S-receptor-like serine/threonine-protein kinase B120 OS=Arabidopsis thaliana GN=B120 PE=2 SV=1//0
104605777	NW_010729129.1	374519	380516	2145	peptidase activity//molecular_function//catalytic activity//hydrolase activity	ILL6; IAA-amino acid hydrolase ILR1-like 6; K14664 IAA-amino acid hydrolase [EC:3.5.1.-]	sp|Q8VYX0|ILL6_ARATH IAA-amino acid hydrolase ILR1-like 6 OS=Arabidopsis thaliana GN=ILL6 PE=2 SV=2//0
104605788	NW_010729129.1	1021140	1024483	3438	aspartic-type peptidase activity//catalytic activity//molecular_function//peptidase activity//endopeptidase activity//peptidase activity, acting on L-amino acid peptides//hydrolase activity//aspartic-type endopeptidase activity	aspartyl protease family protein	sp|Q0IU52|ASP1_ORYSJ Aspartic proteinase Asp1 OS=Oryza sativa subsp. japonica GN=ASP1 PE=2 SV=1//1.0775e-06
104605834	NW_010729129.1	2769032	2770477	1108	oxidoreductase activity//catalytic activity//dioxygenase activity//oxidoreductase activity, acting on paired donors, with incorporation or reduction of molecular oxygen//oxidoreductase activity, acting on paired donors, with incorporation or reduction of molecular oxygen, 2-oxoglutarate as one donor, and incorporation of one atom each of oxygen into both donors//molecular_function	1-aminocyclopropane-1-carboxylate oxidase 5; K05933 aminocyclopropanecarboxylate oxidase [EC:1.14.17.4]	sp|Q0WPW4|ACCO5_ARATH 1-aminocyclopropane-1-carboxylate oxidase 5 OS=Arabidopsis thaliana GN=At1g77330 PE=2 SV=1//3.16834e-161
104605926	NW_010729076.1	4701830	4704159	1925	transferase activity, transferring glycosyl groups//aspartic-type peptidase activity//enzyme inhibitor activity//transferase activity, transferring hexosyl groups//protein serine/threonine kinase inhibitor activity//peptidase activity//cyclin-dependent protein serine/threonine kinase regulator activity//molecular_function//mannosyltransferase activity//catalytic activity//protein kinase inhibitor…	ICK5; cyclin-dependent kinase inhibitor 7	sp|Q94CL9|KRP7_ARATH Cyclin-dependent kinase inhibitor 7 OS=Arabidopsis thaliana GN=KRP7 PE=1 SV=2//1.09223e-18
104605935	NW_010729130.1	1271923	1274921	1715	catalytic activity//molecular_function//actin binding//binding//macromolecular complex binding//protein binding//binding, bridging//actin filament binding//protein binding, bridging//hydrolase activity//protein complex binding//hydrolase activity, acting on glycosyl bonds//hydrolase activity, hydrolyzing O-glycosyl compounds//cytoskeletal protein binding	--	sp|Q7Z9L3|EXGA_ASPOR Glucan 1,3-beta-glucosidase A OS=Aspergillus oryzae (strain ATCC 42149 / RIB 40) GN=exgA PE=1 SV=1//5.91723e-39
104605975	NW_010729130.1	2525476	2527243	1768	metal ion binding//molecular_function//oxidoreductase activity, acting on paired donors, with incorporation or reduction of molecular oxygen//catalytic activity//heterocyclic compound binding//iron ion binding//oxidoreductase activity//transition metal ion binding//organic cyclic compound binding//binding//cation binding//tetrapyrrole binding//heme binding//ion binding	CYP96A1; cytochrome P450, family 96, subfamily A, polypeptide 1	sp|Q9FMY1|C86B1_ARATH Cytochrome P450 86B1 OS=Arabidopsis thaliana GN=CYP86B1 PE=2 SV=1//8.49074e-125
104605982	NW_010729130.1	2693838	2703085	2256	molecular_function//transporter activity//transmembrane transporter activity	sugar transport protein 5	sp|Q93Y91|STP5_ARATH Sugar transport protein 5 OS=Arabidopsis thaliana GN=STP5 PE=2 SV=1//0
104606111	NW_010729132.1	534660	535810	1151	protein binding//binding//molecular_function	SRC2; protein SRC2	-//-
104606115	NW_010729132.1	587916	588985	897	molecular_function//protein binding//binding	ATGSTF13; glutathione S-transferase F13; K00799 glutathione S-transferase [EC:2.5.1.18]	sp|Q9LZI9|GSTFD_ARATH Glutathione S-transferase F13 OS=Arabidopsis thaliana GN=GSTF13 PE=3 SV=1//3.65153e-92
104606184	NW_010729132.1	2485969	2487437	1676	--	dormancy/auxin associated protein	-//-
104606213	NW_010729132.1	3353036	3354375	1243	nucleic acid binding transcription factor activity//transcription factor activity, sequence-specific DNA binding//molecular_function	EBP; ethylene-responsive transcription factor RAP2-3; K09286 EREBP-like factor	sp|P42736|RAP23_ARATH Ethylene-responsive transcription factor RAP2-3 OS=Arabidopsis thaliana GN=RAP2-3 PE=1 SV=2//4.37494e-44
104606214	NW_010729132.1	3388662	3390201	1412	molecular_function//nucleic acid binding transcription factor activity//transcription factor activity, sequence-specific DNA binding	EBP; ethylene-responsive transcription factor RAP2-3; K09286 EREBP-like factor	sp|P42736|RAP23_ARATH Ethylene-responsive transcription factor RAP2-3 OS=Arabidopsis thaliana GN=RAP2-3 PE=1 SV=2//8.44248e-28
104606321	NW_010729133.1	2749772	2759230	4631	carbohydrate derivative binding//GTPase activity//purine ribonucleoside binding//adenyl ribonucleotide binding//pyrophosphatase activity//nucleoside-triphosphatase activity//RNA helicase activity//nucleoside binding//binding//organic cyclic compound binding//ATP binding//cytidylate kinase activity//ribonucleoside binding//nucleotide phosphatase activity, acting on free nucleotides//hydrolase acti…	ABC transporter G family member 15	sp|Q8RWI9|AB15G_ARATH ABC transporter G family member 15 OS=Arabidopsis thaliana GN=ABCG15 PE=2 SV=2//1.87432e-17
104606455	NW_010729074.1	4225199	4228275	1592	--	PDLP7; plasmodesmata-located protein 7	sp|Q0WPN8|CRR60_ARATH Cysteine-rich repeat secretory protein 60 OS=Arabidopsis thaliana GN=CRRSP60 PE=1 SV=1//3.6665e-99
104606493	NW_010729134.1	3009674	3010030	357	--	hypothetical protein	-//-
104606498	NW_010729135.1	186126	188648	1615	hydrolase activity//hydrolase activity, hydrolyzing O-glycosyl compounds//hydrolase activity, acting on glycosyl bonds//molecular_function//catalytic activity	O-glycosyl hydrolases family 17 protein	sp|Q8VYE5|E1312_ARATH Glucan endo-1,3-beta-glucosidase 12 OS=Arabidopsis thaliana GN=At4g29360 PE=1 SV=1//4.78433e-124
104606546	NW_010729135.1	1406874	1408119	1246	ion transmembrane transporter activity//cation transmembrane transporter activity//transmembrane transporter activity//substrate-specific transmembrane transporter activity//substrate-specific transporter activity//transporter activity//molecular_function	ASAT1; acyl-CoA sterol acyl transferase 1	sp|Q9SV07|ASAT1_ARATH Acyl-CoA--sterol O-acyltransferase 1 OS=Arabidopsis thaliana GN=ASAT1 PE=1 SV=1//1.75744e-95
104606580	NW_010729074.1	4245141	4249124	1142	calcium ion binding//ion binding//molecular_function//metal ion binding//binding//cation binding	probable peroxygenase 4; K17991 peroxygenase [EC:1.11.2.3]	sp|Q9CAB7|PXG4_ARATH Probable peroxygenase 4 OS=Arabidopsis thaliana GN=PXG4 PE=1 SV=1//1.01195e-77
104606614	NW_010729135.1	3022194	3023308	1115	--	hypothetical protein	-//-
104606615	NW_010729076.1	6121578	6123304	1727	ubiquitin-like protein transferase activity//transferase activity//catalytic activity//molecular_function//binding//protein binding//ubiquitin-protein transferase activity	PUB25; U-box domain-containing protein 25	sp|Q9LT79|PUB25_ARATH U-box domain-containing protein 25 OS=Arabidopsis thaliana GN=PUB25 PE=2 SV=1//5.32467e-164
104606622	NW_010729135.1	3110654	3112451	1308	ion binding//ion transmembrane transporter activity//cation transmembrane transporter activity//structural molecule activity//transmembrane transporter activity//substrate-specific transmembrane transporter activity//binding//cation binding//substrate-specific transporter activity//inorganic cation transmembrane transporter activity//metal ion transmembrane transporter activity//transporter activ…	hypothetical protein	-//-
104606759	NW_010729136.1	2910764	2912955	2229	molecular_function//metal ion binding//zinc ion binding//binding//ion binding//cation binding//protein binding//transition metal ion binding//transporter activity	bidirectional sugar transporter SWEET1; K15382 solute carrier family 50 (sugar transporter)	sp|Q8L9J7|SWET1_ARATH Bidirectional sugar transporter SWEET1 OS=Arabidopsis thaliana GN=SWEET1 PE=1 SV=1//4.91203e-49
104606814	NW_010729137.1	207535	209064	1530	--	EXL5; protein exordium like 5	sp|Q9SII5|EXOL5_ARATH Protein EXORDIUM-like 5 OS=Arabidopsis thaliana GN=EXL5 PE=2 SV=1//9.05832e-165
104606830	NW_010729137.1	791959	802226	3483	amino acid binding//structural molecule activity//anion binding//ion binding//electron carrier activity//carboxylic acid binding//transferase activity//structural constituent of ribosome//transcription cofactor activity//modified amino acid binding//vitamin binding//amide binding//RNA polymerase II transcription cofactor activity//binding//organic cyclic compound binding//electron transporter, tr…	MLO8; MLO-like protein 8; K08472 mlo protein	sp|O22757|MLO8_ARATH MLO-like protein 8 OS=Arabidopsis thaliana GN=MLO8 PE=1 SV=2//1.85804e-07
104606865	NW_010729137.1	1700367	1702594	3503	binding//protein binding//catalytic activity//molecular_function//hydrolase activity, acting on glycosyl bonds//hydrolase activity, hydrolyzing O-glycosyl compounds//hydrolase activity//mannosidase activity	SOB3; AT-hook motif nuclear localized protein 29	sp|Q9C9K7|AHL29_ARATH AT-hook motif nuclear-localized protein 29 OS=Arabidopsis thaliana GN=AHL29 PE=1 SV=1//1.28671e-47
104606873	NW_010729137.1	1861135	1873673	1280	transferase activity//channel inhibitor activity//transferase activity, transferring acyl groups other than amino-acyl groups//DNA binding//nucleic acid binding//molecular function regulator//organic cyclic compound binding//binding//sodium channel inhibitor activity//channel regulator activity//ion channel inhibitor activity//catalytic activity//heterocyclic compound binding//sodium channel regu…	diacylglycerol O-acyltransferase 2; K14457 2-acylglycerol O-acyltransferase 2 [EC:2.3.1.22]	sp|Q9ASU1|DGAT2_ARATH Diacylglycerol O-acyltransferase 2 OS=Arabidopsis thaliana GN=DGAT2 PE=2 SV=1//6.88959e-143
104606976	NW_010729138.1	1170804	1173586	674	molecular_function//binding//protein binding	GSTF11; glutathione S-transferase F11; K00799 glutathione S-transferase [EC:2.5.1.18]	sp|Q96324|GSTFB_ARATH Glutathione S-transferase F11 OS=Arabidopsis thaliana GN=GSTF11 PE=2 SV=1//3.79778e-74
104607041	NW_010729076.1	6860803	6862959	1497	--	serine/threonine-protein kinase WNK (With No lysine)-related protein	sp|Q58G01|LHWL3_ARATH Transcription factor bHLH155 OS=Arabidopsis thaliana GN=BHLH155 PE=2 SV=1//3.58527e-17
104607098	NW_010729139.1	1366770	1368863	1230	DNA binding//monooxygenase activity//oxidoreductase activity, acting on single donors with incorporation of molecular oxygen//nucleic acid binding//binding//organic cyclic compound binding//oxidoreductase activity//heterocyclic compound binding//catalytic activity//transcription factor activity, sequence-specific DNA binding//oxidoreductase activity, acting on single donors with incorporation of …	Aldolase-type TIM barrel family protein	sp|Q01284|2NPD_NEUCR Nitronate monooxygenase OS=Neurospora crassa (strain ATCC 24698 / 74-OR23-1A / CBS 708.71 / DSM 1257 / FGSC 987) GN=ncd-2 PE=1 SV=1//3.88552e-27
104607101	NW_010729074.1	4390422	4392105	1007	molecular_function//catalytic activity//hydrolase activity	NUDT17; nudix hydrolase 17	sp|Q9ZU95|NUD17_ARATH Nudix hydrolase 17, mitochondrial OS=Arabidopsis thaliana GN=NUDT17 PE=2 SV=1//2.13507e-62
104607153	NW_010729076.1	7109251	7110970	1720	iron ion binding//catalytic activity//heterocyclic compound binding//oxidoreductase activity, acting on paired donors, with incorporation or reduction of molecular oxygen//molecular_function//metal ion binding//cation binding//organic cyclic compound binding//binding//transition metal ion binding//oxidoreductase activity//tetrapyrrole binding//calcium ion binding//heme binding//ion binding	CYP86B1; cytochrome P450 86B1; K15402 fatty acid omega-hydroxylase [EC:1.14.-.-]	sp|Q9FMY1|C86B1_ARATH Cytochrome P450 86B1 OS=Arabidopsis thaliana GN=CYP86B1 PE=2 SV=1//1.07617e-121
104607176	NW_010729139.1	2601710	2608354	2524	aspartic-type peptidase activity//NADH dehydrogenase (ubiquinone) activity//oxidoreductase activity//catalytic activity//oxidoreductase activity, acting on NAD(P)H, quinone or similar compound as acceptor//NADH dehydrogenase activity//peptidase activity//molecular_function//endopeptidase activity//NADH dehydrogenase (quinone) activity//oxidoreductase activity, acting on NAD(P)H//peptidase activit…	APA1; aspartic proteinase A1; K08245 phytepsin [EC:3.4.23.40]	sp|O65390|APA1_ARATH Aspartic proteinase A1 OS=Arabidopsis thaliana GN=APA1 PE=1 SV=1//7.11913e-133
104607310	NW_010729076.1	7492603	7494550	1445	cofactor binding//ion binding//oxidoreductase activity, acting on the CH-OH group of donors, NAD or NADP as acceptor//oxidoreductase activity//transition metal ion binding//phosphogluconate dehydrogenase (decarboxylating) activity//binding//cation binding//metal ion binding//zinc ion binding//molecular_function//catalytic activity//oxidoreductase activity, acting on CH-OH group of donors	ATCAD4; cinnamyl alcohol dehydrogenase 4; K00083 cinnamyl-alcohol dehydrogenase [EC:1.1.1.195]	sp|P42495|CADH1_ARACO Probable cinnamyl alcohol dehydrogenase 1 OS=Aralia cordata GN=CAD1 PE=2 SV=1//2.72817e-171
104607354	NW_010729141.1	462927	464157	1683	--	PCR2; cadmium resistance protein 2	sp|Q9LQU4|PCR2_ARATH Protein PLANT CADMIUM RESISTANCE 2 OS=Arabidopsis thaliana GN=PCR2 PE=1 SV=1//2.25303e-16
104607483	NW_010729142.1	426007	427686	1680	cofactor binding//coenzyme binding//oxidoreductase activity, acting on the CH-OH group of donors, NAD or NADP as acceptor//oxidoreductase activity//dTDP-4-dehydrorhamnose reductase activity//binding//molecular_function//catalytic activity//oxidoreductase activity, acting on CH-OH group of donors	MUR1; GDP-mannose 4,6 dehydratase 2; K01711 GDPmannose 4,6-dehydratase [EC:4.2.1.47]	sp|P93031|GMD2_ARATH GDP-mannose 4,6 dehydratase 2 OS=Arabidopsis thaliana GN=MUR1 PE=1 SV=3//0
104607490	NW_010729142.1	612878	614064	969	DNA binding//nucleic acid binding//binding//organic cyclic compound binding//heterocyclic compound binding//molecular_function	HIS1-3; histone H1-3; K11275 histone H1/5	sp|P40267|H1_SOLPN Histone H1 OS=Solanum pennellii PE=2 SV=1//5.55092e-35
104607532	NW_010729142.1	1468934	1471055	1996	ion binding//heme binding//tetrapyrrole binding//oxidoreductase activity//binding//organic cyclic compound binding//cation binding//transition metal ion binding//molecular_function//oxidoreductase activity, acting on paired donors, with incorporation or reduction of molecular oxygen//metal ion binding//iron ion binding//heterocyclic compound binding//catalytic activity	FAH1; ferulic acid 5-hydroxylase 1; K09755 ferulate-5-hydroxylase [EC:1.14.-.-]	sp|Q42600|C84A1_ARATH Cytochrome P450 84A1 OS=Arabidopsis thaliana GN=CYP84A1 PE=1 SV=1//0
104607556	NW_010729142.1	2073306	2076617	1493	catalytic activity//hydrolase activity//cysteine-type endopeptidase activity//molecular_function//peptidase activity//endopeptidase activity//cysteine-type peptidase activity//peptidase activity, acting on L-amino acid peptides	RD19; cysteine proteinase RD19a; K01373 cathepsin F [EC:3.4.22.41]	sp|P43296|RD19A_ARATH Cysteine proteinase RD19a OS=Arabidopsis thaliana GN=RD19A PE=2 SV=1//0
104607559	NW_010729142.1	2173591	2179326	1959	catalytic activity//molecular_function//hydrolase activity	PAP10; purple acid phosphatase 10	sp|Q9SDZ9|PPAF2_IPOBA Purple acid phosphatase 2 OS=Ipomoea batatas GN=PAP2 PE=1 SV=1//0
104607571	NW_010729076.1	7973836	7978351	1813	tetrapyrrole binding//heme binding//ion binding//catalytic activity//heterocyclic compound binding//iron ion binding//metal ion binding//oxidoreductase activity, acting on paired donors, with incorporation or reduction of molecular oxygen//molecular_function//transition metal ion binding//cation binding//organic cyclic compound binding//binding//oxidoreductase activity	CYP81D3; cytochrome P450, family 81, subfamily D, polypeptide 3; K00517 [EC:1.14.-.-]	sp|Q6WNQ8|C81E8_MEDTR Cytochrome P450 81E8 OS=Medicago truncatula GN=CYP81E8 PE=2 SV=1//3.0684e-165
104607582	NW_010729142.1	2700653	2706132	2900	methylenetetrahydrofolate dehydrogenase (NADP+) activity//oxidoreductase activity, acting on the aldehyde or oxo group of donors//binding//organic cyclic compound binding//nucleotide binding//oxidoreductase activity, acting on the CH-NH group of donors//oxidoreductase activity, acting on the aldehyde or oxo group of donors, NAD or NADP as acceptor//steroid hormone receptor activity//oxidoreductas…	PMDH1; peroxisomal NAD-malate dehydrogenase; K00026 malate dehydrogenase [EC:1.1.1.37]	sp|P19446|MDHG_CITLA Malate dehydrogenase, glyoxysomal OS=Citrullus lanatus PE=1 SV=1//2.30723e-21
104607717	NW_010729143.1	2772281	2776445	1242	molecular_function//catalytic activity//hydrolase activity, acting on ester bonds//hydrolase activity	GDSL esterase/lipase	sp|Q9LZS7|GDL71_ARATH GDSL esterase/lipase At5g03610 OS=Arabidopsis thaliana GN=At5g03610 PE=2 SV=1//3.54961e-108
104607776	NW_010729144.1	580119	582736	2187	heterocyclic compound binding//catalytic activity//molecular_function//binding//organic cyclic compound binding//transferase activity, transferring hexosyl groups//transferase activity, transferring glycosyl groups//carbohydrate binding//nucleic acid binding//transferase activity//DNA binding	UGT76E2; UDP-glucosyl transferase 76E2	sp|Q9LTH2|U76E2_ARATH UDP-glycosyltransferase 76E2 OS=Arabidopsis thaliana GN=UGT76E2 PE=2 SV=1//2.92929e-126
104607786	NW_010729144.1	852908	858332	2721	molecular_function//binding//protein binding	F-box protein	sp|Q8RY82|FB121_ARATH F-box protein At2g32560 OS=Arabidopsis thaliana GN=At2g32560 PE=2 SV=1//1.78916e-139
104607861	NW_010729144.1	2656450	2659594	1825	--	CYC1BAT; cyclin-B1-2; K05868 cyclin B	sp|P34800|CCN1_ANTMA G2/mitotic-specific cyclin-1 OS=Antirrhinum majus PE=2 SV=1//0
104607952	NW_010729145.1	1073224	1076830	1782	oxidoreductase activity//transporter activity//oxidoreductase activity, acting on a sulfur group of donors//heme-copper terminal oxidase activity//substrate-specific transporter activity//inorganic cation transmembrane transporter activity//protein-disulfide reductase activity//oxidoreductase activity, acting on a heme group of donors, oxygen as acceptor//monovalent inorganic cation transmembrane…	IAR3; IAA-amino acid hydrolase IAR3; K14664 IAA-amino acid hydrolase [EC:3.5.1.-]	sp|Q8S9S4|ILL1_ORYSJ IAA-amino acid hydrolase ILR1-like 1 OS=Oryza sativa subsp. japonica GN=ILL1 PE=2 SV=1//7.30515e-164
104608027	NW_010729145.1	2500635	2508277	2350	catalytic activity//peptidase activity//molecular_function//serine-type endopeptidase activity//hydrolase activity//serine hydrolase activity//serine-type peptidase activity//endopeptidase activity//peptidase activity, acting on L-amino acid peptides	CW14; protein CW14	-//-
104608146	NW_010729076.1	9067784	9068816	1033	molecular_function//metal ion binding//actin binding//zinc ion binding//binding//cation binding//protein binding//transition metal ion binding//cytoskeletal protein binding//ion binding	STZ; zinc finger protein STZ/ZAT10	sp|Q96289|ZAT10_ARATH Zinc finger protein ZAT10 OS=Arabidopsis thaliana GN=ZAT10 PE=2 SV=1//6.85983e-50
104608176	NW_010729147.1	1247785	1250731	1940	--	Serine/threonine-protein kinase-like protein	sp|P0C7P8|LHWL1_ARATH Transcription factor EMB1444 OS=Arabidopsis thaliana GN=EMB1444 PE=2 SV=1//6.70935e-19
104608181	NW_010729147.1	1318262	1319297	773	--	DYL1; dormancy-associated protein-like 1	sp|Q05349|12KD_FRAAN Auxin-repressed 12.5 kDa protein OS=Fragaria ananassa PE=2 SV=1//5.29678e-35
104608201	NW_010729076.1	9197811	9202735	3529	--	FH6; formin-like protein 6	sp|Q9FJX6|FH6_ARATH Formin-like protein 6 OS=Arabidopsis thaliana GN=FH6 PE=2 SV=1//2.43329e-38
104608217	NW_010729147.1	2286263	2287967	1248	transporter activity//molecular_function	hypothetical protein	-//-
104608398	NW_010729149.1	1860646	1862025	1071	--	PDF1; protodermal factor 1	sp|Q9S728|PDF1_ARATH Protodermal factor 1 OS=Arabidopsis thaliana GN=PDF1 PE=2 SV=1//3.90774e-40
104608422	NW_010729149.1	2599406	2631842	3770	ribonucleotide binding//nucleotide binding//organic cyclic compound binding//binding//ribonucleoside binding//ATP binding//acid-thiol ligase activity//nucleoside binding//adenyl ribonucleotide binding//carbohydrate derivative binding//purine ribonucleoside binding//ligase activity, forming carbon-sulfur bonds//catalytic activity//heterocyclic compound binding//nucleoside phosphate binding//small …	CAD1; protein constitutively activated cell death 1	sp|Q9C7N2|CAD1_ARATH MACPF domain-containing protein CAD1 OS=Arabidopsis thaliana GN=CAD1 PE=2 SV=1//0
104608517	NW_010729150.1	1897389	1900869	1289	molecular_function//oxidoreductase activity, acting on paired donors, with incorporation or reduction of molecular oxygen, 2-oxoglutarate as one donor, and incorporation of one atom each of oxygen into both donors//oxidoreductase activity, acting on paired donors, with incorporation or reduction of molecular oxygen//dioxygenase activity//catalytic activity//oxidoreductase activity	FLS1; flavonol synthase 1; K05278 flavonol synthase [EC:1.14.11.23]	sp|Q9ZWQ9|FLS_CITUN Flavonol synthase/flavanone 3-hydroxylase OS=Citrus unshiu GN=FLS PE=1 SV=1//0
104608525	NW_010729150.1	2095666	2098552	1837	--	LAX2; like AUXIN RESISTANT 2; K13946 auxin influx carrier (AUX1 LAX family)	sp|Q9FEL6|LAX3_MEDTR Auxin transporter-like protein 3 OS=Medicago truncatula GN=LAX3 PE=2 SV=1//0
104608654	NW_010729151.1	2416738	2418980	3283	heterocyclic compound binding//catalytic activity//zinc ion binding//metal ion binding//oxidoreductase activity, acting on peroxide as acceptor//molecular_function//transition metal ion binding//peroxidase activity//cation binding//binding//organic cyclic compound binding//oxidoreductase activity//antioxidant activity//tetrapyrrole binding//nucleic acid binding//ion binding//heme binding//DNA bin…	peroxidase; K00430 peroxidase [EC:1.11.1.7]	sp|Q9SJZ2|PER17_ARATH Peroxidase 17 OS=Arabidopsis thaliana GN=PER17 PE=2 SV=1//4.12442e-12
104608743	NW_010729152.1	1677874	1680035	1096	oxidoreductase activity, acting on CH-OH group of donors//catalytic activity//steroid dehydrogenase activity, acting on the CH-OH group of donors, NAD or NADP as acceptor//molecular_function//binding//oxidoreductase activity//3-beta-hydroxy-delta5-steroid dehydrogenase activity//oxidoreductase activity, acting on the CH-OH group of donors, NAD or NADP as acceptor//coenzyme binding//cofactor bindi…	Rossmann-fold NAD(P)-binding domain-containing protein	sp|B2X050|MNR1_CAPAN (+)-neomenthol dehydrogenase OS=Capsicum annuum GN=MNR1 PE=1 SV=1//4.73636e-22
104608752	NW_010729152.1	1916321	1917192	872	hydrolase activity//catalytic activity//peptidase activity//molecular_function	OSM34; osmotin-like protein OSM34	sp|E3SU11|ALL13_OLEEU Thaumatin-like protein OS=Olea europaea PE=1 SV=1//2.21353e-117
104608867	NW_010729153.1	1869052	1872700	3532	calmodulin binding//binding//protein binding//molecular_function	calmodulin-binding protein-like protein	-//-
104608987	NW_010729154.1	1640688	1645328	1468	catalytic activity//hydrolase activity//molecular_function//hydrolase activity, acting on ester bonds	GDSL esterase/lipase	sp|Q93YW8|GDL65_ARATH GDSL esterase/lipase At4g18970 OS=Arabidopsis thaliana GN=At4g18970 PE=2 SV=1//7.46798e-175
104609013	NW_010729154.1	2520718	2526114	1641	molecular_function//purine nucleoside binding//ATPase activity//purine ribonucleoside triphosphate binding//nucleoside phosphate binding//small molecule binding//catalytic activity//heterocyclic compound binding//hydrolase activity//adenyl ribonucleotide binding//purine ribonucleoside binding//carbohydrate derivative binding//nucleoside-triphosphatase activity//hydrolase activity, acting on acid …	TBL38; protein trichome birefringence-like 38	sp|Q8VY22|TBL38_ARATH Protein trichome birefringence-like 38 OS=Arabidopsis thaliana GN=TBL38 PE=2 SV=1//3.3352e-148
104609055	NW_010729076.1	10666074	10676974	1250	oxidoreductase activity//antioxidant activity//catalytic activity//molecular_function	Thioredoxin superfamily protein	sp|Q9ZUU2|AAED1_ARATH Thioredoxin-like protein AAED1, chloroplastic OS=Arabidopsis thaliana GN=At2g37240 PE=2 SV=2//5.05276e-21
104609129	NW_010729076.1	10825342	10830228	4424	transferase activity, transferring glycosyl groups//molecular_function//catalytic activity//transferase activity	CSLC12; Cellulose-synthase-like C12	sp|Q9ZQB9|CSLCC_ARATH Probable xyloglucan glycosyltransferase 12 OS=Arabidopsis thaliana GN=CSLC12 PE=1 SV=1//0
104609273	NW_010729157.1	883315	885238	1742	iron ion binding//heterocyclic compound binding//catalytic activity//molecular_function//oxidoreductase activity, acting on paired donors, with incorporation or reduction of molecular oxygen//metal ion binding//binding//organic cyclic compound binding//cation binding//transition metal ion binding//oxidoreductase activity//tetrapyrrole binding//ion binding//heme binding	TT7; Flavonoid 3'-monooxygenase; K05280 flavonoid 3'-monooxygenase [EC:1.14.13.21]	sp|Q9SD85|F3PH_ARATH Flavonoid 3&apos;-monooxygenase OS=Arabidopsis thaliana GN=CYP75B1 PE=1 SV=1//2.33043e-142
104609274	NW_010729157.1	906207	912440	3048	molecular_function//dioxygenase activity//metal ion binding//catalytic activity//oxidoreductase activity//binding//protein binding//cation binding//oxidoreductase activity, acting on single donors with incorporation of molecular oxygen//ion binding//oxidoreductase activity, acting on single donors with incorporation of molecular oxygen, incorporation of two atoms of oxygen	lipoxygenase 4; K00454 lipoxygenase [EC:1.13.11.12]	sp|O24371|LOX31_SOLTU Linoleate 13S-lipoxygenase 3-1, chloroplastic OS=Solanum tuberosum GN=LOX3.1 PE=1 SV=1//0
104609367	NW_010729157.1	2585803	2586795	993	--	HSP17.6II; class II heat shock protein 17.6; K13993 HSP20 family protein	sp|P05477|HSP21_SOYBN 17.9 kDa class II heat shock protein OS=Glycine max GN=HSP17.9-D PE=3 SV=1//3.09482e-67
104609401	NW_010729157.1	2552252	2561973	2338	carbon-nitrogen lyase activity//molecular_function//catalytic activity//ammonia-lyase activity//lyase activity	PAL2; phenylalanine ammonia-lyase 2; K10775 phenylalanine ammonia-lyase [EC:4.3.1.24]	sp|P52777|PALY_PINTA Phenylalanine ammonia-lyase OS=Pinus taeda GN=PAL PE=3 SV=1//0
104609466	NW_010729076.1	2771955	2783573	1032	oxidoreductase activity//alternative oxidase activity//oxidoreductase activity, acting on diphenols and related substances as donors, oxygen as acceptor//catalytic activity//molecular_function//oxidoreductase activity, acting on diphenols and related substances as donors	AOX2; alternative oxidase 2; K17893 ubiquinol oxidase [EC:1.10.3.11]	sp|Q40294|AOX1_MANIN Ubiquinol oxidase, mitochondrial OS=Mangifera indica GN=AOMI 1 PE=1 SV=2//3.74697e-165
104609533	NW_010729160.1	496846	506356	1853	guanyl nucleotide binding//anion binding//ion binding//transferase activity//molecular transducer activity//purine nucleotide binding//hydrolase activity, acting on acid anhydrides, in phosphorus-containing anhydrides//signal transducer activity//kinase activity//adenyl nucleotide binding//purine ribonucleotide binding//purine ribonucleoside triphosphate binding//hydrolase activity//purine nucleo…	P-loop containing nucleoside triphosphate hydrolases superfamily protein	-//-
104609575	NW_010729160.1	1603891	1607029	2229	transferase activity, transferring acyl groups//molecular_function//catalytic activity//transferase activity, transferring acyl groups other than amino-acyl groups//transferase activity//fatty acid synthase activity//3-oxoacyl-[acyl-carrier-protein] synthase activity	KCS11; 3-ketoacyl-CoA synthase 11; K15397 3-ketoacyl-CoA synthase [EC:2.3.1.199]	sp|O48780|KCS11_ARATH 3-ketoacyl-CoA synthase 11 OS=Arabidopsis thaliana GN=KCS11 PE=2 SV=1//0
104609579	NW_010729160.1	1787057	1788425	1236	carbohydrate derivative binding//protein binding//binding//molecular_function//chitinase activity//actin binding//catalytic activity//hydrolase activity, hydrolyzing O-glycosyl compounds//cytoskeletal protein binding//chitin binding//hydrolase activity, acting on glycosyl bonds//hydrolase activity	HCHIB; basic chitinase B; K01183 chitinase [EC:3.2.1.14]	sp|Q9FRV1|CHIA_SECCE Basic endochitinase A OS=Secale cereale GN=rsca PE=1 SV=1//3.42764e-116
104609599	NW_010729160.1	2297722	2299310	1311	molecular_function//binding//protein binding//enzyme regulator activity//molecular function regulator//DNA polymerase processivity factor activity	tetratricopeptide repeat domain-containing protein	-//-
104609853	NW_010729163.1	1174831	1175850	915	--	hypothetical protein	-//-
104609929	NW_010729164.1	621534	622363	830	--	--	-//-
104609934	NW_010729164.1	820422	822345	1386	--	hypothetical protein	sp|Q9SUC9|UGPI7_ARATH Uncharacterized GPI-anchored protein At4g28100 OS=Arabidopsis thaliana GN=At4g28100 PE=1 SV=1//4.23902e-62
104609959	NW_010729164.1	1554308	1555577	1076	--	ATLP-1; Thaumatin-like protein	sp|P50699|TLPH_ARATH Thaumatin-like protein OS=Arabidopsis thaliana GN=At1g18250 PE=2 SV=2//4.20721e-107
104610016	NW_010729165.1	135289	137797	1489	molecular_function//small molecule binding//nucleoside phosphate binding//heterocyclic compound binding//catalytic activity//carbohydrate derivative binding//purine ribonucleoside binding//adenyl ribonucleotide binding//nucleoside binding//binding//organic cyclic compound binding//macromolecular complex binding//ATP binding//ribonucleoside binding//hydrolase activity, acting on acid anhydrides//n…	MYB14; myb domain protein 14; K09422 myb proto-oncogene protein, plant	sp|Q7XBH4|MYB4_ORYSJ Myb-related protein Myb4 OS=Oryza sativa subsp. japonica GN=MYB4 PE=2 SV=2//2.31367e-77
104610030	NW_010729165.1	481910	483038	1129	transcription factor activity, sequence-specific DNA binding//nucleic acid binding transcription factor activity//molecular_function	ERF1; ethylene-responsive transcription factor 1B; K14516 ethylene-responsive transcription factor 1	sp|Q8LDC8|ERF92_ARATH Ethylene-responsive transcription factor 1B OS=Arabidopsis thaliana GN=ERF1B PE=1 SV=2//2.16413e-57
104610302	NW_010729169.1	1291482	1298826	2613	transferase activity, transferring glycosyl groups//oxidoreductase activity//organic cyclic compound binding//binding//protein binding//transferase activity, transferring hexosyl groups//nucleotide binding//molecular_function//nucleoside phosphate binding//small molecule binding//catalytic activity//heterocyclic compound binding//oxidoreductase activity, acting on CH-OH group of donors//cofactor …	Long-chain-alcohol oxidase FAO4A; K17756 long-chain-alcohol oxidase [EC:1.1.3.20]	sp|O65709|FAO4A_ARATH Long-chain-alcohol oxidase FAO4A OS=Arabidopsis thaliana GN=FAO4A PE=3 SV=2//0
104610323	NW_010729169.1	2258465	2259406	778	--	--	-//-
104610490	NW_010729171.1	1144087	1145315	1229	molecular_function//transcription factor activity, sequence-specific DNA binding//nucleic acid binding transcription factor activity	ERF-1; ethylene-responsive transcription factor 1A; K09286 EREBP-like factor	sp|Q9LW50|ERF2_NICSY Ethylene-responsive transcription factor 2 OS=Nicotiana sylvestris GN=ERF2 PE=2 SV=1//6.30681e-64
104610551	NW_010729172.1	448410	449745	1005	--	RBCS1A; ribulose bisphosphate carboxylase small chain 1A; K01602 ribulose-bisphosphate carboxylase small chain [EC:4.1.1.39]	sp|O64416|RBS_MARPA Ribulose bisphosphate carboxylase small chain, chloroplastic OS=Marchantia paleacea GN=RBCS PE=2 SV=1//3.55669e-61
104610587	NW_010729077.1	1440073	1441091	1019	--	CAB1; chlorophyll A/B binding protein 1; K08912 light-harvesting complex II chlorophyll a/b binding protein 1	sp|P27495|CB24_TOBAC Chlorophyll a-b binding protein 40, chloroplastic OS=Nicotiana tabacum GN=CAB40 PE=2 SV=1//2.55428e-178
104610599	NW_010729172.1	2057182	2058643	1349	hydrolase activity//catalytic activity//molecular_function	probable carboxylesterase 2	sp|Q9SX78|CXE2_ARATH Probable carboxylesterase 2 OS=Arabidopsis thaliana GN=CXE2 PE=2 SV=1//2.17207e-98
104610625	NW_010729173.1	351376	353184	1809	binding//protein binding//molecular_function	BTB/POZ domain with WD40/YVTN repeat-containing protein	sp|Q9FN67|Y5133_ARATH BTB/POZ domain-containing protein At5g41330 OS=Arabidopsis thaliana GN=At5g41330 PE=2 SV=1//0
104610722	NW_010729174.1	1334506	1336493	1988	phosphotransferase activity, alcohol group as acceptor//purine nucleoside binding//protein kinase activity//purine ribonucleoside triphosphate binding//adenyl nucleotide binding//purine ribonucleotide binding//kinase activity//transferase activity//purine nucleotide binding//anion binding//ion binding//transferase activity, transferring phosphorus-containing groups//molecular_function//heterocycl…	CIPK25; CBL-interacting serine/threonine-protein kinase 25	sp|Q8W1D5|CIPKP_ARATH CBL-interacting serine/threonine-protein kinase 25 OS=Arabidopsis thaliana GN=CIPK25 PE=2 SV=1//0
104610723	NW_010729174.1	1413144	1414839	1240	molecular_function//transcription factor activity, sequence-specific DNA binding//heterocyclic compound binding//nucleic acid binding transcription factor activity//binding//organic cyclic compound binding//nucleic acid binding//sequence-specific DNA binding//DNA binding	WRKY40; putative WRKY transcription factor 40	sp|Q9SAH7|WRK40_ARATH Probable WRKY transcription factor 40 OS=Arabidopsis thaliana GN=WRKY40 PE=1 SV=1//8.66337e-86
104610780	NW_010729175.1	102387	109186	4661	amino acid binding//oxidoreductase activity, acting on the CH-NH2 group of donors//monooxygenase activity//2-iminoacetate synthase activity//arginine binding//hormone receptor binding//carboxylic acid binding//anion binding//ion binding//transcription cofactor activity//oxidoreductase activity, acting on single donors with incorporation of molecular oxygen//carbon-carbon lyase activity//glutamate…	peroxisomal (S)-2-hydroxy-acid oxidase GLO1; K11517 (S)-2-hydroxy-acid oxidase [EC:1.1.3.15]	sp|O49506|GLO5_ARATH Peroxisomal (S)-2-hydroxy-acid oxidase GLO5 OS=Arabidopsis thaliana GN=GLO5 PE=1 SV=1//4.66232e-09
104610802	NW_010729074.1	5154699	5155433	735	methyltransferase activity//transferase activity//molecular_function//transferase activity, transferring one-carbon groups//catalytic activity	S-adenosyl-L-methionine-dependent methyltransferase	sp|Q9FKC8|MT799_ARATH Probable S-adenosylmethionine-dependent methyltransferase At5g37990 OS=Arabidopsis thaliana GN=At5g37990 PE=3 SV=2//4.29684e-40
104610823	NW_010729175.1	1221912	1222865	638	--	PSAK; photosystem I reaction center subunit psaK; K02698 photosystem I subunit X	sp|Q9SUI5|PSAK_ARATH Photosystem I reaction center subunit psaK, chloroplastic OS=Arabidopsis thaliana GN=PSAK PE=2 SV=2//2.15676e-51
104610919	NW_010729176.1	1318582	1319155	574	--	--	-//-
104611012	NW_010729177.1	2147740	2154667	1883	oxidoreductase activity, acting on the CH-OH group of donors, NAD or NADP as acceptor//oxidoreductase activity, acting on the CH-CH group of donors, NAD or NADP as acceptor//ion binding//cofactor binding//oxidoreductase activity, acting on CH-OH group of donors//catalytic activity//4-hydroxy-tetrahydrodipicolinate reductase//oxidoreductase activity, acting on the CH-CH group of donors//zinc ion b…	GAPCP-2; glyceraldehyde 3-phosphate dehydrogenase; K00134 glyceraldehyde 3-phosphate dehydrogenase [EC:1.2.1.12]	sp|Q5E924|G3PP2_ARATH Glyceraldehyde-3-phosphate dehydrogenase GAPCP2, chloroplastic OS=Arabidopsis thaliana GN=GAPCP2 PE=2 SV=1//0
104611108	NW_010729179.1	134481	135779	1299	ion binding//DNA binding//nucleic acid binding//sequence-specific DNA binding//transition metal ion binding//cation binding//protein binding//binding//organic cyclic compound binding//transcription factor activity, sequence-specific DNA binding//heterocyclic compound binding//nucleic acid binding transcription factor activity//metal ion binding//zinc ion binding//molecular_function	F-box protein KMD	sp|Q9LMR5|FK126_ARATH F-box/kelch-repeat protein At1g15670 OS=Arabidopsis thaliana GN=At1g15670 PE=2 SV=1//4.27664e-64
104611136	NW_010729179.1	688452	690340	1097	protein methyltransferase activity//protein-L-isoaspartate (D-aspartate) O-methyltransferase activity//catalytic activity//S-adenosylmethionine-dependent methyltransferase activity//transferase activity, transferring one-carbon groups//molecular_function//carboxyl-O-methyltransferase activity//transferase activity//methyltransferase activity//protein carboxyl O-methyltransferase activity//O-methy…	CCOAMT; caffeoyl-CoA 3-O-methyltransferase; K00588 caffeoyl-CoA O-methyltransferase [EC:2.1.1.104]	sp|C7AE94|FAOMT_VITVI Flavonoid 3&apos;,5&apos;-methyltransferase OS=Vitis vinifera GN=FAOMT PE=1 SV=1//4.95657e-106
104611286	NW_010729077.1	3297139	3303620	2186	carbon-carbon lyase activity//DNA photolyase activity//lyase activity//molecular_function//catalytic activity	PHR1; photolyase 1; K01669 deoxyribodipyrimidine photo-lyase [EC:4.1.99.3]	sp|Q9SB00|PHR_ARATH Deoxyribodipyrimidine photo-lyase OS=Arabidopsis thaliana GN=PHR1 PE=2 SV=1//0
104611375	NW_010729182.1	375430	377017	1588	transferase activity, transferring hexosyl groups//transferase activity, transferring glycosyl groups//catalytic activity//molecular_function//beta-galactosidase activity//transferase activity//hydrolase activity, acting on glycosyl bonds//galactosidase activity//hydrolase activity, hydrolyzing O-glycosyl compounds//hydrolase activity	UGT78D2; anthocyanidin 3-O-glucosyltransferase; K10757 flavonol 3-O-glucosyltransferase [EC:2.4.1.91]	sp|P51094|UFOG_VITVI Anthocyanidin 3-O-glucosyltransferase 2 OS=Vitis vinifera GN=UFGT PE=1 SV=2//1.22697e-156
104611426	NW_010729183.1	372228	374815	1707	peptidase activity//molecular_function//transferase activity, transferring acyl groups//nucleic acid binding transcription factor activity//transcription factor activity, sequence-specific DNA binding//catalytic activity//cysteine-type peptidase activity//hydrolase activity//peptidase activity, acting on L-amino acid peptides//transferase activity, transferring acyl groups other than amino-acyl g…	--	-//-
104611489	NW_010729183.1	351151	372261	2725	DNA binding//nucleic acid binding//organic cyclic compound binding//binding//heterocyclic compound binding//molecular_function	hAT dimerization domain-containing protein	-//-
104611662	NW_010729186.1	1107623	1111527	1697	molecular_function//catalytic activity	putative protein phosphatase 2C 63	sp|O81760|P2C63_ARATH Probable protein phosphatase 2C 63 OS=Arabidopsis thaliana GN=At4g33920 PE=2 SV=1//0
104611671	NW_010729186.1	1296589	1297482	788	--	gibberellin-regulated protein	sp|O82328|GASA7_ARATH Gibberellin-regulated protein 7 OS=Arabidopsis thaliana GN=GASA7 PE=3 SV=1//6.67573e-25
104611785	NW_010729188.1	655939	663932	4404	coenzyme binding//oxidoreductase activity, acting on the CH-OH group of donors, NAD or NADP as acceptor//flavin adenine dinucleotide binding//cofactor binding//anion binding//ion binding//molecular_function//nucleoside phosphate binding//small molecule binding//UDP-N-acetylmuramate dehydrogenase activity//catalytic activity//heterocyclic compound binding//oxidoreductase activity, acting on CH-OH …	DWF1; Delta(24)-sterol reductase; K09828 delta24-sterol reductase [EC:1.3.1.72]	sp|P93472|DIM_PEA Delta(24)-sterol reductase OS=Pisum sativum GN=DIM PE=1 SV=1//4.95702e-77
104611900	NW_010729190.1	37646	39893	2248	--	Predicted AT-hook DNA-binding family protein	sp|Q9LTA2|AHL17_ARATH AT-hook motif nuclear-localized protein 17 OS=Arabidopsis thaliana GN=AHL17 PE=2 SV=1//1.70454e-55
104611984	NW_010729190.1	1780639	1785126	2509	binding//organic cyclic compound binding//cation binding//transition metal ion binding//molecular_function//zinc ion binding//metal ion binding//heterocyclic compound binding//DNA binding//ion binding//nucleic acid binding	HVA22C; HVA22 homologue C	sp|Q9S784|HA22C_ARATH HVA22-like protein c OS=Arabidopsis thaliana GN=HVA22C PE=2 SV=1//5.94192e-37
104612129	NW_010729193.1	1338781	1343477	1603	--	TBL39; protein trichome birefringence-like 39	sp|Q9SIN2|TBL39_ARATH Protein trichome birefringence-like 39 OS=Arabidopsis thaliana GN=TBL39 PE=2 SV=1//6.8827e-161
104612316	NW_010729196.1	482544	484018	1475	intramolecular transferase activity, phosphotransferases//intramolecular transferase activity//catalytic activity//isomerase activity//molecular_function	HCD1; delta3, delta2-enoyl CoA isomerase 3; K18880 very-long-chain (3R)-3-hydroxyacyl-CoA dehydratase [EC:4.2.1.134]	sp|O23300|ECI3_ARATH Enoyl-CoA delta isomerase 3 OS=Arabidopsis thaliana GN=ECI3 PE=1 SV=1//8.29212e-82
104612427	NW_010729197.1	1248065	1251461	1310	catalytic activity//transferase activity, transferring one-carbon groups//molecular_function//transferase activity//methyltransferase activity	SAM:salicylic acid carboxyl methyltransferase-like protein	sp|Q9SPV4|SAMT_CLABR Salicylate carboxymethyltransferase OS=Clarkia breweri GN=SAMT PE=1 SV=1//1.1487e-139
104612551	NW_010729199.1	165526	167314	1598	nucleic acid binding//DNA binding//molecular_function//heterocyclic compound binding//organic cyclic compound binding//binding	NAC019; NAC domain-containing protein 19	sp|Q93VY3|NAC72_ARATH NAC domain-containing protein 72 OS=Arabidopsis thaliana GN=NAC072 PE=2 SV=1//7.45619e-106
104612628	NW_010729200.1	512674	513638	707	--	MLP423; MLP-like protein 423	sp|Q05736|PR1_ASPOF Pathogenesis-related protein 1 OS=Asparagus officinalis GN=PR1 PE=2 SV=1//1.40214e-30
104612762	NW_010729202.1	369291	370508	1218	molecular_function//monovalent inorganic cation transmembrane transporter activity//hydrogen ion transmembrane transporter activity//transporter activity//inorganic cation transmembrane transporter activity//substrate-specific transporter activity//transmembrane transporter activity//substrate-specific transmembrane transporter activity//cation transmembrane transporter activity//ion transmembran…	--	-//-
104612796	NW_010729202.1	959754	961604	1851	--	ethylene-responsive/regulated nuclear protein	-//-
104612872	NW_010729203.1	865828	867574	1446	small molecule binding//nucleoside phosphate binding//heterocyclic compound binding//catalytic activity//oxidoreductase activity, acting on diphenols and related substances as donors, oxygen as acceptor//peptidase activity//molecular_function//metal ion binding//zinc ion binding//cation binding//ATP binding//ribonucleoside binding//binding//organic cyclic compound binding//transition metal ion bi…	AOX1A; alternative oxidase 1A; K17893 ubiquinol oxidase [EC:1.10.3.11]	sp|Q41224|AOX1_TOBAC Ubiquinol oxidase 1, mitochondrial OS=Nicotiana tabacum GN=AOX1 PE=1 SV=1//3.38584e-180
104612883	NW_010729203.1	1003589	1009795	5040	catalytic activity//transferase activity, transferring one-carbon groups//molecular_function//transferase activity//methyltransferase activity	ERD3; putative methyltransferase PMT21	sp|Q94II3|PMTL_ARATH Probable methyltransferase PMT21 OS=Arabidopsis thaliana GN=ERD3 PE=2 SV=1//2.95012e-15
104612897	NW_010729203.1	1307733	1310403	2122	molecular_function//binding//protein binding	CDC20.1; cell division cycle 20.1, cofactor of APC complex; K03363 cell division cycle 20, cofactor of APC complex	sp|Q9SZA4|CDC21_ARATH Cell division cycle 20.1, cofactor of APC complex OS=Arabidopsis thaliana GN=CDC20-1 PE=1 SV=1//0
104612932	NW_010729204.1	184329	188265	3533	hydrolase activity//aspartic-type endopeptidase activity//peptidase activity, acting on L-amino acid peptides//endopeptidase activity//molecular_function//peptidase activity//catalytic activity//aspartic-type peptidase activity	SCR; protein SCARECROW	sp|Q2Z2E9|SCR_IPONI Protein SCARECROW OS=Ipomoea nil GN=SCR PE=1 SV=1//4.69178e-28
104613122	NW_010729207.1	1155753	1157392	1640	--	curculin-like (mannose-binding) lectin family protein	sp|Q39688|EP1G_DAUCA Epidermis-specific secreted glycoprotein EP1 OS=Daucus carota GN=EP1 PE=1 SV=1//7.82154e-128
104613228	NW_010729209.1	311714	312913	963	--	ELIP1; chlorophyll A-B binding, early light-inducible protein	sp|P93735|ELIP1_ARATH Early light-induced protein 1, chloroplastic OS=Arabidopsis thaliana GN=ELIP1 PE=1 SV=1//1.27892e-59
104613269	NW_010729209.1	1496009	1499850	1797	transferase activity//transferase activity, transferring acyl groups other than amino-acyl groups//3-oxoacyl-[acyl-carrier-protein] synthase activity//fatty acid synthase activity//catalytic activity//molecular_function//transferase activity, transferring acyl groups	KCS2; 3-ketoacyl-CoA synthase 2; K15397 3-ketoacyl-CoA synthase [EC:2.3.1.199]	sp|Q5XEP9|KCS17_ARATH 3-ketoacyl-CoA synthase 17 OS=Arabidopsis thaliana GN=KCS17 PE=2 SV=2//0
104613284	NW_010729210.1	146213	184155	12935	carbohydrate binding//purine ribonucleoside binding//carbohydrate derivative binding//ubiquitin-protein transferase activity//adenyl ribonucleotide binding//nucleoside binding//ATP binding//ribonucleoside binding//binding//organic cyclic compound binding//nucleotide binding//ribonucleotide binding//transferase activity, transferring phosphorus-containing groups//molecular_function//small molecule…	protein kinase superfamily protein	sp|P0C5E2|Y1839_ARATH Probable serine/threonine-protein kinase At1g18390 OS=Arabidopsis thaliana GN=At1g18390 PE=2 SV=2//4.30011e-08
104613340	NW_010729210.1	1509473	1510368	808	protein binding//binding//molecular_function	GSTU7; glutathione S-transferase tau 7; K00799 glutathione S-transferase [EC:2.5.1.18]	sp|P32110|GSTX6_SOYBN Probable glutathione S-transferase OS=Glycine max GN=HSP26-A PE=2 SV=1//3.98135e-68
104613405	NW_010729212.1	229609	242478	2334	heterocyclic compound binding//catalytic activity//small molecule binding//nucleoside phosphate binding//ATPase activity//transferase activity, transferring phosphorus-containing groups//molecular_function//nucleotide binding//ribonucleotide binding//hydrolase activity, acting on acid anhydrides//cytidylate kinase activity//ATP binding//ribonucleoside binding//binding//organic cyclic compound bin…	ABC transporter G family member 15	sp|Q8RWI9|AB15G_ARATH ABC transporter G family member 15 OS=Arabidopsis thaliana GN=ABCG15 PE=2 SV=2//0
104613406	NW_010729212.1	270894	273959	2054	nucleoside phosphate binding//small molecule binding//catalytic activity//heterocyclic compound binding//transferase activity, transferring phosphorus-containing groups//molecular_function//ribonucleoside binding//ATP binding//organic cyclic compound binding//binding//ribonucleotide binding//nucleotide binding//adenyl ribonucleotide binding//carbohydrate derivative binding//purine ribonucleoside …	wall-associated receptor kinase-like 8	sp|Q9SA25|WAKLG_ARATH Wall-associated receptor kinase-like 8 OS=Arabidopsis thaliana GN=WAKL8 PE=2 SV=1//3.59476e-148
104613414	NW_010729212.1	444964	450979	1760	peptidase activity//molecular_function//catalytic activity//serine-type exopeptidase activity//serine hydrolase activity//exopeptidase activity//hydrolase activity//carboxypeptidase activity//peptidase activity, acting on L-amino acid peptides//serine-type carboxypeptidase activity//serine-type peptidase activity	scpl40; serine carboxypeptidase-like 40; K16297 serine carboxypeptidase-like clade II [EC:3.4.16.-]	sp|Q0WRX3|SCP40_ARATH Serine carboxypeptidase-like 40 OS=Arabidopsis thaliana GN=SCPL40 PE=2 SV=2//0
104606713	NW_010729136.1	1928281	1929073	645	protein dimerization activity//binding//protein binding//molecular_function	transcription factor bHLH25	sp|Q9T072|BH025_ARATH Transcription factor bHLH25 OS=Arabidopsis thaliana GN=BHLH25 PE=2 SV=2//2.74562e-27
Novel00004	NW_010729074.1	508540	510260	989	--	--	-//-
Novel00146	NW_010729080.1	8531877	8532914	1038	--	bifunctional inhibitor/lipid-transfer protein/seed storage 2S albumin-like protein	sp|P14009|14KD_DAUCA 14 kDa proline-rich protein DC2.15 OS=Daucus carota PE=2 SV=1//4.83765e-24
Novel00939	NW_010729179.1	273764	275008	1133	--	--	-//-
